# Supplementary material for: Metabolic variation in natural populations of wild yeast
Source: Ecol Evol. 2015 Jan 14;5(3):722–32. doi: 10.1002/ece3.1376 (PMC4328774; doi:10.1002/ece3.1376)
Supplement: Supplementary file 4 [file ece30005-0722-sd4.xlsx]

## Sheet: Sheet1
				isolate	1	1	2	2	3	3	4	4	5	5	6	6	7	7	8	8	9	9	10	10	11	11	12	12	13	13	14	14	15	15	16	16	17	17	18	18	19	19	20	20	21	21	22	22	23
Plate	well		substrate	rep	a	b	a	b	a	b	a	b	a	b	a	b	a	b	a	b	a	b	a	b	a	b	a	b	a	b	a	b	a	b	a	b	a	b	a	b	a	b	a	b	a	b	a	b	a
				Strain lable	19	19	20	20	23	23	44	44	69 (Kluyveromyces lactis)	69 (Kluyveromyces lactis)	95	95	134	134	139	139	147	147	148	148	169	169	475	475	483	483	498	498	503	503	544	544	584	584	604	604	605	605	620	620	D1S11	D1S11	D2S35	D2S35	D2B12
PM01	A01		Negative Control		0.15592	0.18915	0.15334	0.23386	0.1773	0.15136	0.2099	0.15938	0.27613	0.19969	0.17711	0.22429	0.15242	0.15938	0.1992	0.11297	0.24227	0.15913	0.18624	0.17512	0.2404	0.16845	0.15688	0.1084	0.16744	0.14635	0.17199	0.11243	0.17277	0.10791	0.17474	0.1356	0.2334	0.11973	0.18606	0.13481	0.17553	0.13269	0.13505	0.13994	0.21303	0.13784	0.22541	0.13972	0.20131
PM02A	A01		Negative Control		0.1716	0.18384	0.15491	0.20819	0.18002	0.15041	0.17447	0.14668	0.31124	0.18861	0.17078	0.20215	0.14637	0.13696	0.1688	0.11221	0.2258	0.16559	0.19437	0.16323	0.22556	0.15447	0.16482	0.10745	0.16685	0.1359	0.1645	0.1159	0.16313	0.11133	0.16476	0.13249	0.20607	0.11381	0.17901	0.13532	0.17344	0.12098	0.12919	0.13678	0.19412	0.11852	0.21038	0.13142	0.21872
Plate	well		substrate
PM01	B01	1	D-Serine		0.16799	0.1856	0.1453	0.22634	0.15398	0.12725	0.15542	0.13348	0.24446	0.18441	0.14652	0.18484	0.12954	0.12612	0.15005	0.10567	0.29687	0.12787	0.14706	0.1478	0.19032	0.13769	0.13474	0.10255	0.1466	0.12217	0.14575	0.10355	0.14362	0.10205	0.13129	0.11638	0.18878	0.10951	0.16986	0.12009	0.14121	0.1123	0.11504	0.11984	0.16604	0.10527	0.1832	0.11614	0.15454
PM01	C01	1	D-Glucose-6-Phosphate		0.15313	0.18695	0.18715	0.22062	0.1572	0.16156	0.16163	0.14742	0.22794	0.20691	0.143	0.20761	0.12961	0.14032	0.14682	0.10635	0.21488	0.15155	0.16191	0.16433	0.20099	0.16043	0.12772	0.10382	0.14764	0.13497	0.14642	0.10995	0.14574	0.10982	0.15129	0.12826	0.20073	0.11899	0.16383	0.14263	0.14915	0.12023	0.1263	0.12494	0.15097	0.10589	0.17064	0.12395	0.14498
PM01	D01	1	L-Asparagine		0.13899	0.15836	0.15173	0.20554	0.13785	0.13718	0.14582	0.12914	0.29101	0.21275	0.13371	0.17892	0.11945	0.12069	0.14243	0.10243	0.18767	0.13572	0.12401	0.14118	0.16641	0.14798	0.12509	0.10227	0.13948	0.12509	0.13443	0.10541	0.12582	0.1054	0.13758	0.11701	0.17332	0.10536	0.14158	0.11617	0.13579	0.1054	0.11991	0.11858	0.16206	0.10764	0.1715	0.11885	0.14285
PM01	E01	1	L-Glutamine		0.13898	0.16142	0.13713	0.21823	0.15037	0.14212	0.18933	0.13064	0.53065	0.45611	0.1376	0.18691	0.13513	0.13277	0.16872	0.11389	0.34094	0.21853	0.18255	0.16552	0.18174	0.15405	0.13083	0.11542	0.15852	0.13462	0.14401	0.11472	0.13942	0.11706	0.15209	0.12973	0.18002	0.12489	0.15562	0.13897	0.15356	0.13206	0.11813	0.1239	0.15945	0.13256	0.17378	0.13606	0.15491
PM01	F01	1	Gly-Asp		0.17174	0.19189	0.13979	0.24219	0.15759	0.14355	0.18054	0.14896	0.29464	0.20218	0.15492	0.2139	0.12942	0.13066	0.137	0.10829	0.23553	0.1682	0.16045	0.17391	0.20286	0.16344	0.13318	0.10797	0.15348	0.14065	0.14814	0.11062	0.14479	0.10662	0.15399	0.13182	0.20554	0.11145	0.16432	0.12667	0.15712	0.12647	0.124	0.12656	0.17344	0.11173	0.19426	0.13542	0.15725
PM01	G01	1	Gly-Glu		0.18641	0.16668	0.13981	0.20203	0.14646	0.12888	0.14699	0.1325	0.29267	0.19164	0.14298	0.16945	0.12784	0.12664	0.14229	0.11272	0.19705	0.13623	0.15043	0.14744	0.16725	0.14344	0.13498	0.10806	0.14451	0.12933	0.14179	0.1103	0.13978	0.11177	0.1707	0.12639	0.16527	0.11759	0.15681	0.12778	0.14408	0.12253	0.12487	0.12069	0.1581	0.11515	0.1676	0.12576	0.14747
PM01	H01	1	Gly-Pro		0.17247	0.18417	0.19023	0.24514	0.19035	0.16037	0.18713	0.15233	0.38979	0.25156	0.18239	0.20493	0.15979	0.15311	0.19681	0.12416	0.27856	0.16459	0.24137	0.18095	0.24413	0.16485	0.18629	0.13356	0.15854	0.15336	0.17786	0.12546	0.18154	0.1199	0.17244	0.13829	0.22786	0.11893	0.20105	0.14571	0.18368	0.13196	0.13264	0.13649	0.20644	0.11754	0.21027	0.13927	0.18925
PM01	A02	2	L-Arabinose		0.29354	0.25994	0.3203	0.36975	0.33778	0.27202	0.33917	0.30179	0.42537	0.33084	0.30924	0.29978	0.2979	0.2649	0.40357	0.21798	0.63977	0.28723	0.36029	0.26069	0.3551	0.25497	0.32286	0.26159	0.29679	0.27257	0.30933	0.22558	0.29333	0.25945	0.28716	0.26868	0.34425	0.24699	0.33121	0.27192	0.2956	0.20657	0.28766	0.29699	0.34078	0.26144	0.29715	0.26434	0.27463
PM01	B02	2	D-Sorbitol		0.18015	0.21959	0.17571	0.28872	0.19335	0.17427	0.20011	0.1878	0.84323	0.48613	0.18025	0.25667	0.15978	0.16807	0.21757	0.12745	0.53416	0.22862	0.19528	0.19269	0.24692	0.19023	0.17693	0.13022	0.18558	0.15478	0.18503	0.12227	0.18079	0.11127	0.18364	0.13394	0.24653	0.11712	0.20112	0.13986	0.1793	0.13028	0.13151	0.13686	0.20125	0.11565	0.221	0.12989	0.18837
PM01	C02	2	D-Galactonic acid-g-Lactone		0.16171	0.13784	0.14842	0.14351	0.15321	0.1357	0.15184	0.13912	0.18603	0.18436	0.14729	0.14254	0.14823	0.13681	0.14779	0.13006	0.188	0.12312	0.18376	0.13179	0.16071	0.13054	0.14352	0.11376	0.1515	0.12427	0.15061	0.11191	0.15258	0.11131	0.14597	0.10691	0.16616	0.11358	0.15439	0.12253	0.15139	0.11007	0.11038	0.10305	0.14569	0.11003	0.13901	0.10408	0.14267
PM01	D02	2	D-Aspartic acid		0.17021	0.21922	0.15795	0.24713	0.17216	0.16351	0.16923	0.1722	0.23248	0.18162	0.16449	0.22423	0.15573	0.17269	0.16192	0.1257	0.24091	0.1586	0.17281	0.17955	0.22209	0.17434	0.17395	0.11522	0.18093	0.1503	0.17546	0.12115	0.16352	0.11187	0.16867	0.12611	0.21774	0.11416	0.17945	0.12699	0.16917	0.12193	0.12479	0.12187	0.17365	0.10675	0.20063	0.122	0.1637
PM01	E02	2	m-Tartaric acid		0.18411	0.21792	0.17659	0.246	0.17885	0.19894	0.1785	0.28581	0.24316	0.23592	0.16951	0.23486	0.16989	0.24834	0.1606	0.13429	0.20936	0.16766	0.19487	0.17814	0.23422	0.17046	0.17504	0.12784	0.17459	0.15275	0.18158	0.12911	0.16707	0.11031	0.17525	0.12402	0.21391	0.10958	0.1816	0.16237	0.17271	0.13489	0.1287	0.14463	0.18239	0.11807	0.19567	0.14331	0.16623
PM01	F02	2	Citric acid		0.17848	0.26887	0.17934	0.38129	0.17529	0.16734	0.1913	0.19292	0.55756	0.32518	0.17731	0.26984	0.1616	0.16408	0.17049	0.24167	0.64909	0.20525	0.18823	0.22975	0.25421	0.2005	0.20201	0.11589	0.1979	0.16142	0.19325	0.13389	0.17748	0.12484	0.18268	0.13822	0.26305	0.1126	0.19816	0.14955	0.17524	0.13023	0.13081	0.13587	0.22261	0.12443	0.25677	0.15103	0.19855
PM01	G02	2	Tricarballylic acid		0.17725	0.18535	0.16216	0.20672	0.1649	0.1494	0.17219	0.15705	0.22334	0.19639	0.16916	0.18803	0.15118	0.14032	0.15475	0.11667	0.34667	0.14903	0.1639	0.15415	0.1853	0.15145	0.15783	0.13092	0.15533	0.12124	0.1598	0.11665	0.1652	0.10538	0.18322	0.12067	0.19619	0.1038	0.16956	0.12996	0.16026	0.11603	0.11701	0.11291	0.15735	0.10212	0.1637	0.11264	0.15264
PM01	H02	2	p-Hydroxyphenyl Acetic acid		0.18547	0.21625	0.17324	0.26089	0.18359	0.14857	0.187	0.15256	0.28432	0.18294	0.1613	0.21603	0.14745	0.13844	0.16971	0.11014	0.21856	0.16409	0.17298	0.17895	0.24294	0.16445	0.15995	0.10991	0.16524	0.14928	0.1707	0.11463	0.15615	0.1071	0.18369	0.13277	0.21486	0.11513	0.16678	0.13071	0.15765	0.12514	0.13139	0.13249	0.18395	0.11604	0.22419	0.13892	0.16619
PM01	A03	3	N-Acetyl-D-Glucosamine		0.1751	0.19154	0.16288	0.21654	0.16566	0.1465	0.19545	0.17385	0.27282	0.20082	0.17171	0.23701	0.13064	0.14905	0.16338	0.11437	0.7845	0.41491	0.18437	0.16268	0.18579	0.15887	0.17391	0.1174	0.14919	0.13656	0.14722	0.11782	0.14735	0.12071	0.15071	0.13624	0.18984	0.11958	0.16878	0.13271	0.14178	0.12533	0.14012	0.14053	0.19714	0.13365	0.20005	0.14731	0.19506
PM01	B03	3	Glycerol		0.23456	0.3148	0.22475	0.38929	0.24008	0.24409	0.29581	0.28822	0.60554	0.47451	0.28203	0.39953	0.18811	0.22696	0.25986	0.15692	0.47368	0.31587	0.25885	0.26047	0.33725	0.26387	0.20996	0.22081	0.23237	0.21645	0.22708	0.14559	0.22607	0.14849	0.24752	0.20117	0.33719	0.15314	0.27663	0.21056	0.22155	0.18057	0.21271	0.20371	0.32129	0.17915	0.42712	0.26923	0.30088
PM01	C03	3	DL-Malic acid		0.17036	0.21831	0.17378	0.27062	0.17692	0.17297	0.17595	0.18773	0.53192	0.39845	0.18177	0.25042	0.1526	0.16282	0.15626	0.13691	0.3346	0.26554	0.18121	0.19884	0.23022	0.18761	0.1682	0.26219	0.17938	0.1582	0.17449	0.13165	0.17722	0.12453	0.17224	0.13931	0.24243	0.12333	0.18777	0.14202	0.17252	0.13047	0.13704	0.14698	0.18592	0.14248	0.20107	0.14049	0.18306
PM01	D03	3	D-Glucosaminic acid		0.163	0.23184	0.16637	0.28257	0.1894	0.17591	0.18099	0.19363	0.26757	0.21322	0.17359	0.25959	0.15425	0.17123	0.16694	0.16153	0.2393	0.19056	0.17562	0.19679	0.23303	0.18505	0.17077	0.15979	0.18093	0.15944	0.17764	0.12642	0.1672	0.12287	0.17089	0.13642	0.23088	0.12286	0.18785	0.14057	0.16822	0.13419	0.13684	0.14041	0.19331	0.12963	0.21877	0.14749	0.18197
PM01	E03	3	D-Glucose-1-Phosphate		0.17248	0.24544	0.16828	0.28764	0.18281	0.1893	0.18371	0.20264	0.27395	0.28058	0.17532	0.26957	0.15483	0.16904	0.16401	0.1293	0.24734	0.19614	0.17899	0.20791	0.24033	0.19232	0.16269	0.11705	0.18539	0.17819	0.19909	0.14351	0.18651	0.12056	0.1745	0.15892	0.24707	0.12597	0.18728	0.13994	0.17359	0.14034	0.13997	0.17022	0.19106	0.12237	0.22143	0.2207	0.17745
PM01	F03	3	m-Inositol		0.20944	0.23317	0.16363	0.28434	0.18009	0.17544	0.1938	0.18891	0.2722	0.22181	0.2052	0.26516	0.15791	0.18892	0.15914	0.12548	0.23241	0.17851	0.20692	0.20241	0.23901	0.18948	0.15249	0.11488	0.18163	0.1626	0.19538	0.1241	0.16432	0.11936	0.17139	0.13504	0.23923	0.11202	0.18505	0.13727	0.16907	0.12857	0.13299	0.13685	0.18587	0.11274	0.20952	0.13008	0.17137
PM01	G03	3	L-Serine		0.17476	0.18786	0.16813	0.23324	0.16924	0.20339	0.17834	0.16656	0.28193	0.22303	0.22525	0.21106	0.14973	0.1372	0.18118	0.12122	0.24048	0.14021	0.17786	0.16214	0.2007	0.14946	0.16036	0.14838	0.15763	0.13281	0.17672	0.11911	0.15622	0.10711	0.15209	0.11236	0.19543	0.10264	0.18746	0.13623	0.16664	0.11484	0.11931	0.1181	0.17655	0.11049	0.19692	0.12982	0.17436
PM01	H03	3	m-Hydroxyphenyl Acetic acid		0.17599	0.18801	0.16384	0.22729	0.16629	0.15965	0.17732	0.1414	0.23748	0.15844	0.16103	0.19602	0.14853	0.13174	0.15538	0.10978	0.20114	0.15098	0.15661	0.15299	0.21183	0.14979	0.15471	0.10628	0.16409	0.14567	0.1491	0.11246	0.1408	0.10618	0.17091	0.1249	0.18235	0.11213	0.15031	0.11922	0.15083	0.12307	0.12296	0.12294	0.15555	0.1078	0.17924	0.12747	0.14285
PM01	A04	4	D-Saccharic acid		0.18459	0.29796	0.30939	0.37343	0.17632	0.16445	0.15665	0.20792	0.38894	0.33511	0.1608	0.24335	0.13361	0.17317	0.22676	0.1985	0.31683	0.19054	0.25752	0.25177	0.20108	0.18123	0.33152	0.25608	0.15349	0.16697	0.19718	0.21712	0.19186	0.22766	0.19268	0.20644	0.18143	0.16826	0.26957	0.25617	0.16854	0.16574	0.21256	0.20825	0.40242	0.31046	0.39426	0.3245	0.38002
PM01	B04	4	L-Fucose		0.20537	0.27294	0.19935	0.29512	0.21823	0.20014	0.2504	0.25673	0.32981	0.24446	0.24397	0.33481	0.17635	0.1907	0.20638	0.15479	0.32872	0.2145	0.22395	0.2073	0.26049	0.21948	0.22128	0.15334	0.18591	0.16727	0.20092	0.15653	0.20468	0.15378	0.18598	0.16509	0.27456	0.14858	0.21912	0.16966	0.19507	0.14862	0.15726	0.1603	0.23638	0.1527	0.23873	0.17589	0.26642
PM01	C04	4	D-Ribose		0.46588	0.4393	0.52178	0.73205	0.53941	0.45028	0.51026	0.51502	0.52862	0.47341	0.51753	0.62	0.49442	0.44824	0.62334	0.3814	0.72042	0.40195	0.58079	0.51111	0.58373	0.43963	0.56129	0.46136	0.49831	0.46005	0.50014	0.3759	0.46279	0.46038	0.44331	0.44779	0.58042	0.41543	0.58866	0.48197	0.47955	0.43004	0.43852	0.42892	0.58481	0.46692	0.4907	0.44557	0.51743
PM01	D04	4	1,2-Propanediol		0.18057	0.26942	0.18624	0.34195	0.24302	0.21602	0.19327	0.23158	0.29546	0.22497	0.20039	0.33923	0.16349	0.21952	0.17004	0.14814	0.2524	0.20198	0.19709	0.22768	0.25777	0.22546	0.19494	0.15307	0.19162	0.18119	0.1914	0.15146	0.18261	0.145	0.18222	0.1656	0.27273	0.13342	0.21815	0.16521	0.17615	0.15523	0.15043	0.16017	0.21396	0.15338	0.24378	0.17127	0.20588
PM01	E04	4	D-Fructose-6-Phosphate		0.19932	0.23157	0.22298	0.35196	0.21881	0.21677	0.19413	0.2362	0.3597	0.30072	0.21771	0.28471	0.20398	0.19467	0.20685	0.16091	0.29486	0.20739	0.23758	0.21855	0.28256	0.21454	0.22191	0.17341	0.21479	0.19321	0.21871	0.16709	0.21675	0.17725	0.20808	0.19448	0.25606	0.16677	0.24108	0.19234	0.22254	0.17767	0.16883	0.21128	0.21177	0.16506	0.19983	0.17746	0.19473
PM01	F04	4	D-Threonine		0.16388	0.21526	0.15864	0.29646	0.17243	0.19037	0.1716	0.17921	0.25484	0.19978	0.16558	0.2413	0.15497	0.15866	0.16137	0.12863	0.19982	0.16432	0.1717	0.18085	0.21358	0.16271	0.18168	0.19118	0.16651	0.15264	0.17635	0.12865	0.15944	0.12601	0.16402	0.13542	0.21297	0.1124	0.18136	0.13663	0.15903	0.12431	0.12495	0.13406	0.18125	0.15074	0.19707	0.13796	0.17531
PM01	G04	4	L-Threonine		0.16009	0.16294	0.16086	0.23143	0.16729	0.16127	0.15573	0.16857	0.27525	0.22435	0.16331	0.17328	0.14899	0.17795	0.1489	0.13633	0.21415	0.18089	0.16037	0.16479	0.19314	0.15351	0.16399	0.28507	0.16852	0.13845	0.23065	0.12266	0.17167	0.11046	0.15668	0.12294	0.17473	0.10617	0.16459	0.12139	0.15251	0.1404	0.12414	0.11797	0.15817	0.10486	0.16555	0.1144	0.15433
PM01	H04	4	Tyramine		0.16367	0.22774	0.17731	0.2929	0.1901	0.17602	0.18214	0.16971	0.27734	0.1992	0.17977	0.25596	0.15594	0.16182	0.18186	0.12054	0.25115	0.18377	0.16882	0.18074	0.25258	0.17117	0.16528	0.11081	0.16612	0.14739	0.16774	0.11437	0.1513	0.10992	0.16528	0.1369	0.21036	0.11351	0.17363	0.13458	0.16466	0.13115	0.13413	0.13501	0.18347	0.11902	0.2262	0.14123	0.1763
PM01	A05	5	Succinic acid		0.30979	0.40786	0.27503	0.35251	0.32533	0.26903	0.37736	0.34624	1.16789	1.01424	0.38118	0.43388	0.20274	0.2392	0.29999	0.19688	0.49579	0.28493	0.31514	0.2619	0.50985	0.31217	0.22404	0.22057	0.23165	0.21121	0.24109	0.19608	0.27758	0.20485	0.24746	0.23276	0.32464	0.18738	0.29405	0.23557	0.2551	0.19819	0.20735	0.2045	0.37885	0.24936	0.38063	0.31975	0.41015
PM01	B05	5	D-Glucuronic acid		0.26702	0.37348	0.24226	0.31737	0.32333	0.25629	0.34025	0.3138	0.48272	0.34649	0.33677	0.39204	0.21381	0.22934	0.27061	0.1924	0.43899	0.27278	0.2906	0.23473	0.34625	0.29258	0.26675	0.18122	0.28275	0.25356	0.24977	0.17819	0.25129	0.17877	0.34016	0.20107	0.34679	0.17541	0.27127	0.19985	0.24209	0.18586	0.18998	0.19195	0.32068	0.2271	0.33399	0.26806	0.35059
PM01	C05	5	Tween 20		0.31447	0.34229	0.3374	0.32904	0.33436	0.30839	0.44399	0.38067	0.4045	0.3978	0.42255	0.46967	0.25718	0.30941	0.32879	0.23438	0.36497	0.27229	0.40076	0.28903	0.34073	0.28171	0.3583	0.24296	0.26025	0.25802	0.31408	0.23902	0.32974	0.22711	0.43623	0.24042	0.32737	0.22532	0.31684	0.25368	0.29523	0.2284	0.22488	0.22406	0.23953	0.16358	0.24537	0.21879	0.25036
PM01	D05	5	Tween 40		0.26333	0.35317	0.24049	0.42304	0.28148	0.37839	0.29681	0.37894	0.34935	0.29037	0.32327	0.47726	0.19555	0.28391	0.2428	0.21787	0.36996	0.27672	0.31527	0.31373	0.25388	0.31572	0.27571	0.19154	0.2396	0.26017	0.25723	0.18213	0.25797	0.1894	0.23557	0.22642	0.32062	0.17841	0.28059	0.23223	0.2157	0.20795	0.22076	0.21466	0.27938	0.20314	0.33398	0.23635	0.28572
PM01	E05	5	Tween 80		0.23852	0.34056	0.25452	0.4706	0.2887	0.29664	0.26214	0.29593	0.34305	0.29484	0.26403	0.415	0.20247	0.2484	0.2677	0.23282	0.35242	0.26908	0.32112	0.33765	0.37372	0.28503	0.271	0.20096	0.25584	0.26487	0.27327	0.18223	0.28051	0.18081	0.23223	0.24868	0.35599	0.17128	0.31626	0.23364	0.23217	0.20854	0.21607	0.23257	0.29691	0.2092	0.28044	0.21943	0.28364
PM01	F05	5	Fumaric acid		0.17481	0.23587	0.16732	0.28087	0.18294	0.19	0.20109	0.18906	0.76554	0.63083	0.17961	0.27144	0.15539	0.17281	0.16873	0.14498	0.42805	0.19154	0.1935	0.19912	0.2299	0.18037	0.16365	0.13056	0.17891	0.16092	0.18428	0.12552	0.16641	0.12393	0.1683	0.14277	0.23115	0.11406	0.18377	0.14089	0.16913	0.13512	0.13462	0.13612	0.19095	0.12839	0.20199	0.14305	0.18415
PM01	G05	5	L-Alanine		0.16861	0.21972	0.1652	0.29134	0.17963	0.20859	0.17458	0.21215	0.34816	0.28079	0.17405	0.23399	0.16128	0.15409	0.17305	0.13672	0.30321	0.16676	0.17963	0.18352	0.22324	0.1669	0.18414	0.1455	0.17006	0.14604	0.16947	0.12185	0.16188	0.11843	0.16917	0.12573	0.23351	0.10916	0.19181	0.13927	0.16294	0.12393	0.123	0.12626	0.19409	0.11506	0.19685	0.12925	0.18808
PM01	H05	5	D-Psicose		0.20363	0.19631	0.22432	0.25943	0.23013	0.21864	0.21824	0.18722	0.40478	0.27985	0.25472	0.21887	0.2	0.16537	0.2324	0.15397	0.28011	0.17139	0.20808	0.17074	0.24998	0.18254	0.20964	0.15197	0.20164	0.16775	0.20645	0.14368	0.17423	0.15358	0.19312	0.16835	0.22722	0.14964	0.19686	0.1744	0.19729	0.16123	0.16867	0.17396	0.1819	0.14927	0.18818	0.15923	0.17873
PM01	A06	6	D-Galactose		0.96596	1.00236	1.13302	0.99881	1.02219	0.89454	1.16354	1.0446	1.16601	1.10209	1.17134	1.08371	0.79932	0.91011	1.32674	0.99052	1.29205	1.05033	1.25234	0.99714	1.13645	1.03208	1.22293	1.05463	1.00544	0.84316	1.18124	1.02819	1.14593	0.99279	1.07842	1.01664	0.96019	0.83928	1.1745	1.03391	0.84855	0.87833	0.95388	0.97712	1.19542	0.98353	0.91416	0.98337	1.07586
PM01	B06	6	D-Gluconic acid		0.32651	0.43739	0.29971	0.36055	0.33543	0.357	0.41462	0.3736	0.62981	0.61165	0.39674	0.45833	0.27771	0.31966	0.30859	0.2249	0.43887	0.36083	0.35501	0.2548	0.38606	0.35283	0.37919	0.25839	0.31309	0.27518	0.29741	0.23001	0.30258	0.23336	0.31899	0.27971	0.35152	0.23828	0.3071	0.24947	0.31393	0.24501	0.25722	0.26332	0.39141	0.27839	0.47338	0.38899	0.42094
PM01	C06	6	L-Rhamnose		0.33844	0.39609	0.26727	0.33519	0.32778	0.32214	0.35411	0.32399	0.39273	0.33484	0.32927	0.37788	0.28135	0.29554	0.29647	0.22326	0.43714	0.30271	0.3265	0.24795	0.33451	0.29193	0.30365	0.22937	0.27985	0.25318	0.26464	0.21485	0.28147	0.22652	0.34572	0.26217	0.30744	0.23403	0.28055	0.24012	0.30678	0.24333	0.23199	0.24998	0.38134	0.27927	0.38767	0.35307	0.38407
PM01	D06	6	a-Ketoglutaric acid		0.36411	0.44122	0.27457	0.38349	0.30804	0.3386	0.43984	0.38832	0.75999	0.57551	0.40268	0.45181	0.23725	0.303	0.28832	0.23204	0.4147	0.38282	0.33785	0.28027	0.37394	0.3549	0.25916	0.22578	0.29421	0.30311	0.32585	0.22638	0.32462	0.2302	0.30519	0.2951	0.3328	0.23703	0.29767	0.27065	0.26193	0.23929	0.28358	0.26459	0.42599	0.27322	0.40641	0.37831	0.40333
PM01	E06	6	a-Hydroxyglutaric acid-g-Lactone		0.1908	0.26375	0.17673	0.26574	0.19919	0.20646	0.19789	0.23146	0.2431	0.20562	0.21344	0.29006	0.17371	0.19377	0.17365	0.15537	0.24209	0.20441	0.22424	0.20024	0.2266	0.19749	0.17672	0.15801	0.19689	0.16748	0.18618	0.15803	0.18267	0.14892	0.24008	0.15274	0.22464	0.15235	0.19761	0.15068	0.21252	0.15831	0.15658	0.16817	0.22046	0.15607	0.22533	0.20478	0.2447
PM01	F06	6	Bromosuccinic acid		0.18469	0.30185	0.17643	0.38568	0.19625	0.19105	0.19473	0.25741	0.469	0.31704	0.19216	0.36047	0.16901	0.2873	0.17279	0.14366	0.48771	0.33361	0.19346	0.26916	0.27196	0.23034	0.18977	0.29599	0.20222	0.20086	0.19379	0.13406	0.18082	0.14412	0.18929	0.17345	0.28731	0.13907	0.20256	0.16177	0.17546	0.16649	0.16902	0.16889	0.26563	0.1923	0.30095	0.256	0.2763
PM01	G06	6	Ala-Gly		0.18309	0.24016	0.19192	0.30964	0.20853	0.19812	0.20047	0.19482	0.27232	0.22568	0.19776	0.27536	0.1717	0.18131	0.20298	0.14399	0.26842	0.17819	0.2071	0.20865	0.24704	0.18369	0.19329	0.2107	0.18411	0.15811	0.19215	0.13423	0.18755	0.12555	0.1831	0.14601	0.24821	0.12276	0.2167	0.15599	0.17782	0.14246	0.13487	0.13748	0.20144	0.12734	0.20238	0.14055	0.19811
PM01	H06	6	L-Lyxose		0.59182	0.49714	0.63983	0.72397	0.65825	0.53269	0.64695	0.53491	0.7	0.54875	0.63719	0.57438	0.59957	0.51942	0.77836	0.44696	0.83677	0.49075	0.71507	0.5342	0.6802	0.5561	0.66339	0.54092	0.60075	0.55333	0.57698	0.47142	0.5681	0.53207	0.5469	0.54956	0.65437	0.53287	0.64982	0.54271	0.59349	0.55381	0.51977	0.55593	0.6482	0.53383	0.57074	0.53976	0.5499
PM01	A07	7	L-Aspartic acid		0.29738	0.39387	0.28123	0.32706	0.27306	0.28398	0.37248	0.32836	0.74196	0.51618	0.35518	0.39745	0.23665	0.27	0.31256	0.22539	0.39964	0.33818	0.32487	0.25616	0.33998	0.31344	0.33454	0.27697	0.28858	0.26145	0.28909	0.23689	0.29591	0.25089	0.28958	0.26491	0.31202	0.22225	0.28892	0.25173	0.25881	0.22448	0.23703	0.24607	0.34255	0.27145	0.39159	0.32386	0.31623
PM01	B07	7	DL-a-Glycerol Phosphate		0.40039	0.49732	0.40749	0.44252	0.3847	0.40665	0.46394	0.41815	0.68998	0.52006	0.46147	0.51609	0.31758	0.38128	0.41858	0.28608	0.53254	0.43234	0.39951	0.33315	0.44445	0.39816	0.43409	0.38675	0.387	0.34207	0.39163	0.29364	0.38656	0.287	0.39587	0.35082	0.39795	0.2913	0.38577	0.32375	0.36342	0.3009	0.29447	0.33422	0.45028	0.34693	0.52593	0.43881	0.47784
PM01	C07	7	D-Fructose		0.95338	0.93308	1.1649	0.90988	1.17165	1.04945	1.22544	1.03749	1.30794	1.14545	1.07302	1.02929	0.99625	1.05907	1.22662	0.85277	1.24039	0.97184	1.21884	0.85479	1.12491	0.9476	1.16545	0.98642	0.9231	0.88354	1.05271	0.88974	0.96051	0.82922	1.08565	0.922	0.99522	0.83405	1.12483	0.95577	1.07384	0.81659	0.83393	0.85307	0.90634	0.65857	0.65314	0.84493	0.78403
PM01	D07	7	a-Ketobutyric acid		0.3039	0.29681	0.28417	0.39186	0.32703	0.47487	0.43159	0.31752	0.60528	0.49255	0.37161	0.43465	0.26637	0.39968	0.26034	0.19365	0.56405	0.43808	0.32196	0.28207	0.58415	0.4072	0.23699	0.18046	0.33088	0.39287	0.36447	0.24324	0.32561	0.23949	0.47023	0.41204	0.46016	0.29244	0.3134	0.28755	0.29126	0.29748	0.35989	0.32736	0.29555	0.15398	0.28935	0.21758	0.26088
PM01	E07	7	a-Hydroxybutyric acid		0.20477	0.21384	0.20897	0.26822	0.22181	0.235	0.24491	0.23534	0.30946	0.26138	0.27634	0.29237	0.18528	0.2329	0.22812	0.16045	0.36197	0.27257	0.21769	0.19974	0.34203	0.27525	0.19727	0.15511	0.22382	0.21395	0.19843	0.16684	0.20697	0.18375	0.24726	0.22933	0.17987	0.1815	0.20789	0.18652	0.20536	0.19405	0.22342	0.19337	0.2243	0.13438	0.23827	0.17606	0.21069
PM01	F07	7	Propionic acid		0.34079	0.47621	0.40358	0.50836	0.39803	0.39828	0.36226	0.34785	0.81529	1.01541	0.3432	0.4014	0.35311	0.38774	0.342	0.25553	0.56034	0.37515	0.47356	0.33246	0.49618	0.37868	0.47245	0.35233	0.31058	0.36297	0.37091	0.27643	0.33975	0.28668	0.42521	0.41354	0.41878	0.30578	0.47542	0.41011	0.36842	0.32637	0.32244	0.34832	0.28397	0.18968	0.35134	0.23456	0.27315
PM01	G07	7	Acetoacetic acid		0.23193	0.45871	0.24636	0.3535	0.20323	0.24123	0.48935	0.20912	0.56975	0.22598	0.49972	0.21049	0.19743	0.17894	0.23359	0.17338	0.44956	0.35936	0.2624	0.44361	0.39925	0.34311	0.20503	0.1336	0.24436	0.22053	0.23939	0.18974	0.19356	0.13637	0.25362	0.24158	0.2694	0.19324	0.26317	0.21647	0.21353	0.18656	0.24688	0.27145	0.16525	0.1205	0.3195	0.28456	0.26288
PM01	H07	7	Glucuronamide		0.2062	0.21592	0.18906	0.26498	0.20398	0.1724	0.19895	0.17168	0.32614	0.24144	0.18834	0.23385	0.17894	0.15897	0.19789	0.13151	0.23655	0.16428	0.2057	0.17632	0.24017	0.17583	0.20561	0.13847	0.17911	0.16128	0.17959	0.13442	0.16928	0.13765	0.17577	0.15483	0.21534	0.14103	0.19666	0.16044	0.17661	0.14993	0.15948	0.15887	0.19996	0.14448	0.18893	0.15783	0.18738
PM01	A08	8	L-Proline		0.41941	0.4434	0.40024	0.42244	0.37547	0.39031	0.42665	0.3428	1.04182	0.9374	0.38889	0.45751	0.28944	0.33709	0.46336	0.31886	0.66866	0.48224	0.47476	0.36632	0.48865	0.43246	0.38547	0.30796	0.35212	0.33822	0.43599	0.34085	0.42879	0.31601	0.44537	0.40518	0.35006	0.28574	0.4074	0.3856	0.32337	0.29249	0.30679	0.31653	0.4365	0.28928	0.46066	0.42881	0.45151
PM01	B08	8	D-Xylose		0.68823	0.59183	0.80507	0.76965	0.78077	0.64671	0.79365	0.66254	0.92809	0.7972	0.70638	0.70351	0.74759	0.74408	0.92998	0.5477	0.96598	0.62005	0.80882	0.58801	0.79351	0.62795	0.80941	0.79315	0.72855	0.67483	0.75299	0.57433	0.71826	0.69201	0.76644	0.6923	0.69338	0.63234	0.80118	0.70953	0.6974	0.64195	0.66696	0.71365	0.69082	0.59906	0.71572	0.67122	0.68168
PM01	C08	8	Acetic acid		0.60594	0.65174	0.79024	0.5944	0.69942	0.56793	0.79096	0.48561	0.9601	0.95201	0.62678	0.60099	0.57903	0.60433	0.78182	0.44027	0.80469	0.57259	0.79805	0.4941	0.67809	0.57959	0.87723	0.57228	0.76666	0.57508	0.72965	0.50911	0.62568	0.45574	0.68969	0.51646	0.5437	0.48351	0.69973	0.56575	0.61093	0.44275	0.47832	0.4817	0.58947	0.40678	0.60674	0.57346	0.58384
PM01	D08	8	a-Methyl-D-Galactoside		0.40463	0.45098	0.33907	0.43502	0.36403	0.38205	0.44518	0.41341	0.49122	0.38403	0.41683	0.48572	0.27795	0.34817	0.36661	0.26735	0.47852	0.39091	0.40843	0.31254	0.42083	0.38493	0.39078	0.37948	0.4146	0.3186	0.33554	0.28495	0.35801	0.27946	0.34261	0.33723	0.36732	0.27903	0.37451	0.32755	0.32889	0.28481	0.31654	0.30744	0.47289	0.32607	0.50441	0.42293	0.48121
PM01	E08	8	b-Methyl-D-Glucoside		0.31889	0.41105	0.2754	0.39599	0.31278	0.3116	0.30788	0.37175	0.53649	0.33324	0.33634	0.44706	0.24496	0.31108	0.28162	0.21874	0.43144	0.33996	0.36855	0.27056	0.38272	0.35442	0.24253	0.22877	0.51106	0.27134	0.26428	0.23213	0.2692	0.28075	0.4812	0.27604	0.31929	0.24622	0.29278	0.25193	0.27645	0.29491	0.24563	0.2631	0.4293	0.29662	0.44078	0.36768	0.46265
PM01	F08	8	Mucic acid		0.23595	0.35165	0.2254	0.3797	0.25124	0.28527	0.23425	0.25645	0.26463	0.22526	0.23604	0.36006	0.19775	0.23824	0.224	0.17334	0.33071	0.23487	0.26158	0.25567	0.31051	0.25262	0.21681	0.17332	0.26234	0.20947	0.21871	0.16559	0.20632	0.16538	0.2079	0.1958	0.30669	0.16212	0.26491	0.21646	0.21584	0.19005	0.18883	0.19397	0.33164	0.19394	0.29665	0.23088	0.31616
PM01	G08	8	N-Acetyl-D-Mannosamine		0.18721	0.21101	0.16462	0.25266	0.18134	0.17877	0.19961	0.27823	0.27721	0.21863	0.19533	0.28137	0.16426	0.16316	0.16832	0.12743	0.27886	0.2312	0.18286	0.18467	0.22668	0.17704	0.17643	0.11874	0.18388	0.16364	0.18346	0.11709	0.16495	0.11301	0.19735	0.1435	0.22081	0.11637	0.16959	0.143	0.16698	0.13581	0.13297	0.13523	0.20968	0.13153	0.22321	0.15036	0.20408
PM01	H08	8	Pyruvic acid		0.8995	0.77431	0.87651	0.9492	0.63641	0.57367	0.93619	0.76701	0.95604	0.96288	0.90815	0.63845	0.64195	0.55342	0.99775	0.67938	0.95243	0.81947	0.85342	0.80462	0.80265	0.55355	1.1543	0.75664	0.76848	0.56927	0.92193	0.62167	0.79196	0.60857	0.87733	0.71968	0.5591	0.4628	0.9693	0.77294	0.60602	0.61191	0.80979	0.8079	1.04149	0.93342	1.0027	0.97259	0.90347
PM01	A09	9	D-Alanine		0.13252	0.09857	0.15757	0.20315	0.18366	0.1975	0.23506	0.18727	0.40239	0.37768	0.20212	0.24365	0.14567	0.17784	0.1838	0.0928	0.30578	0.19562	0.11215	0.12608	0.28633	0.23427	0.21012	0.09833	0.16636	0.17878	0.12135	0.09719	0.1027	0.09822	0.23229	0.20239	0.20226	0.1486	0.16972	0.16719	0.16431	0.16548	0.17124	0.17516	0.17191	0.10892	0.22703	0.15724	0.18217
PM01	B09	9	L-Lactic acid		0.54281	0.58383	0.53406	0.47497	0.53187	0.41121	0.49783	0.38226	1.17003	1.02258	0.45924	0.49427	0.40749	0.39048	0.45712	0.32981	0.52225	0.40338	0.53541	0.35326	0.50968	0.43772	0.76046	0.50761	0.46353	0.33831	0.44594	0.36785	0.49458	0.33261	0.61556	0.36975	0.47352	0.37682	0.54513	0.4226	0.47917	0.36138	0.3307	0.37247	0.66622	0.44106	0.72477	0.61681	0.72647
PM01	C09	9	a-D-Glucose		1.16562	1.10666	1.19036	1.09113	1.23025	1.10632	1.27847	1.15974	1.24904	1.16986	1.26198	1.14658	1.1383	1.21223	1.40312	1.06095	1.38373	1.05883	1.31679	1.06139	1.25113	1.05722	1.41784	1.3132	1.19397	1.07077	1.2937	1.11843	1.21107	1.04702	1.28353	1.0703	1.12323	1.08491	1.26163	1.11626	1.19656	1.00706	1.02098	1.03113	1.14583	0.99778	1.04204	1.08482	1.07514
PM01	D09	9	a-D-Lactose		0.39749	0.46227	0.34185	0.41021	0.3793	0.36861	0.4573	0.39813	0.45977	0.35528	0.43282	0.46063	0.2856	0.50145	0.36702	0.25794	0.4624	0.39412	0.41419	0.29983	0.41274	0.37208	0.36172	0.43871	0.31063	0.30349	0.31592	0.26588	0.3177	0.26159	0.51944	0.3256	0.35505	0.27675	0.35999	0.31827	0.32997	0.21805	0.26696	0.29064	0.45342	0.31767	0.47758	0.42016	0.48069
PM01	E09	9	Adonitol		0.30359	0.41768	0.28098	0.4058	0.31157	0.34962	0.31046	0.36073	0.3432	0.31245	0.33316	0.45695	0.22787	0.30461	0.26374	0.20327	0.48497	0.34901	0.32388	0.28206	0.37029	0.33462	0.26306	0.23217	0.247	0.271	0.25498	0.22267	0.28038	0.26916	0.30775	0.27315	0.36042	0.24004	0.32192	0.27258	0.29215	0.23579	0.22921	0.28773	0.41771	0.30618	0.44608	0.31943	0.47897
PM01	F09	9	Glycolic acid		0.18951	0.2119	0.208	0.221	0.18409	0.22969	0.17862	0.19597	0.23983	0.20052	0.18222	0.23511	0.17266	0.16703	0.16745	0.16371	0.27329	0.19339	0.17329	0.1757	0.21842	0.19028	0.29291	0.17838	0.20479	0.15158	0.17617	0.133	0.16501	0.13599	0.17623	0.15883	0.22102	0.1249	0.20775	0.15944	0.18864	0.14059	0.14064	0.14053	0.19334	0.13043	0.20665	0.15572	0.19538
PM01	G09	9	Mono-Methylsuccinate		0.196	0.29501	0.20232	0.31877	0.22254	0.2086	0.21398	0.23826	0.32638	0.24502	0.19842	0.28206	0.17499	0.17971	0.22291	0.16363	0.2986	0.28811	0.21753	0.2451	0.22431	0.21663	0.24843	0.14519	0.17997	0.17851	0.19966	0.13391	0.1792	0.12895	0.20633	0.15543	0.24375	0.13116	0.22621	0.16836	0.17808	0.15881	0.17561	0.15731	0.21293	0.14038	0.21959	0.1551	0.21468
PM01	H09	9	L-Galactonic acid-g-Lactone		0.17159	0.17351	0.16372	0.19773	0.15079	0.13864	0.1409	0.13499	0.22644	0.16714	0.15937	0.1756	0.13134	0.13108	0.14082	0.11321	0.16343	0.1335	0.1412	0.13701	0.1663	0.12528	0.14722	0.11187	0.13371	0.123	0.15171	0.113	0.13212	0.11148	0.12826	0.12173	0.15537	0.1158	0.14412	0.1213	0.12886	0.11596	0.1179	0.11956	0.14236	0.1132	0.16786	0.12049	0.14293
PM01	A10	10	D-Trehalose		0.40207	0.48886	0.3935	0.43023	0.38944	0.36547	0.46713	0.40206	0.6642	0.49699	0.43084	0.48569	0.28989	0.3466	0.41006	0.26482	0.5156	0.40296	0.44961	0.31542	0.43689	0.40316	0.44376	0.32263	0.34861	0.30139	0.35344	0.28731	0.36986	0.2989	0.37999	0.33403	0.36648	0.28828	0.38738	0.3512	0.33411	0.28524	0.31699	0.31147	0.45846	0.34376	0.50238	0.44581	0.46996
PM01	B10	10	Formic acid		0.43615	0.52268	0.4595	0.45402	0.51408	0.45444	0.51047	0.40712	0.51482	0.46701	0.482	0.52482	0.34747	0.40932	0.48026	0.29906	0.55941	0.44873	0.56088	0.34141	0.49172	0.42724	0.50243	0.3488	0.43386	0.38223	0.5031	0.32397	0.43564	0.28135	0.45228	0.3978	0.45137	0.30891	0.47527	0.45794	0.42339	0.33221	0.31944	0.35145	0.46068	0.33638	0.44012	0.42267	0.47631
PM01	C10	10	Maltose		0.42695	0.49935	0.68741	0.66803	0.54318	0.5193	0.8315	0.68542	0.8885	0.58577	0.68395	0.76988	0.34826	0.38542	0.53728	0.48397	0.75742	0.62471	0.69529	0.42133	0.69655	0.62959	1.16966	0.52122	0.65192	0.43852	0.78182	0.48523	0.58052	0.3975	0.87134	0.51193	0.49304	0.37841	0.72527	0.61405	0.3789	0.31139	0.37614	0.41318	0.67611	0.54091	0.41782	0.44277	0.64522
PM01	D10	10	Lactulose		0.40143	0.47506	0.41661	0.43623	0.39773	0.35044	0.49199	0.38139	0.50368	0.37726	0.44878	0.48811	0.36601	0.41696	0.43876	0.28826	0.56898	0.41055	0.42358	0.30014	0.46362	0.3906	0.54943	0.33895	0.34367	0.31566	0.47336	0.28726	0.3945	0.28464	0.44507	0.31689	0.3621	0.27762	0.41829	0.36487	0.37024	0.27482	0.27477	0.28971	0.45309	0.32031	0.48316	0.38772	0.47952
PM01	E10	10	Maltotriose		0.34717	0.46819	0.37113	0.46262	0.44507	0.38391	0.31033	0.36669	0.9132	0.52972	0.30523	0.45235	0.2757	0.45891	0.3757	0.22363	0.59065	0.31349	0.45046	0.30319	0.53872	0.3885	0.46496	0.58562	0.30722	0.29118	0.40739	0.23745	0.37708	0.26051	0.36413	0.30173	0.5157	0.21496	0.41047	0.30829	0.36638	0.24727	0.28325	0.27027	0.4281	0.33248	0.48347	0.35389	0.38489
PM01	F10	10	Glyoxylic acid		0.29903	0.42795	0.39241	0.46736	0.26653	0.26038	0.2302	0.28765	0.34217	0.28704	0.23368	0.34446	0.19317	0.2502	0.24426	0.23279	0.52056	0.34697	0.34158	0.3523	0.36178	0.27773	0.52893	0.41469	0.30348	0.24464	0.27206	0.24363	0.25274	0.20984	0.2918	0.30858	0.47936	0.17978	0.46436	0.41249	0.28206	0.19963	0.31577	0.30389	0.52196	0.39206	0.5409	0.3612	0.47804
PM01	G10	10	Methylpyruvate		0.70175	0.44395	0.69037	0.31685	0.55855	0.2437	0.60639	0.30897	0.58376	0.31132	0.64156	0.37185	0.46832	0.23148	0.72276	0.21787	0.92949	0.26685	0.75313	0.35954	0.27865	0.24579	0.74055	0.282	0.31639	0.51312	0.30328	0.19488	0.30833	0.23122	0.30186	0.23123	0.31558	0.19144	0.34479	0.29106	0.24975	0.19503	0.54983	0.49887	0.37583	0.1906	0.49583	0.33873	0.38031
PM01	H10	10	D-Galacturonic acid		0.18444	0.21491	0.1595	0.24083	0.16903	0.15863	0.16794	0.15449	0.24605	0.19994	0.18381	0.2092	0.13988	0.14304	0.15507	0.12079	0.20796	0.15713	0.16407	0.17175	0.20501	0.16259	0.15647	0.12034	0.17322	0.14328	0.16376	0.12166	0.14277	0.11913	0.15025	0.13513	0.20187	0.12492	0.16967	0.14193	0.15217	0.13071	0.13851	0.13589	0.15949	0.12366	0.18456	0.13641	0.15147
PM01	A11	11	D-Mannose		1.03561	1.04329	1.13647	0.98335	1.14155	1.00069	1.22403	1.11733	1.20343	1.15924	1.20502	1.10032	0.98447	0.9972	1.30305	0.93005	1.27935	0.96825	1.22591	0.95068	1.13782	1.02607	1.23067	1.01463	0.97989	0.88105	1.12357	0.99657	1.08128	0.89094	1.07539	1.05659	1.11467	0.92329	1.15729	1.02278	1.07023	0.92793	0.91614	0.95532	1.0808	0.83624	0.95197	0.98733	0.96084
PM01	B11	11	D-Mannitol		0.44099	0.47458	0.44183	0.44828	0.40436	0.38098	0.49821	0.31847	1.02132	0.7358	0.44699	0.49269	0.32528	0.3435	0.42439	0.25832	0.5181	0.38636	0.45588	0.30539	0.46367	0.38077	0.59117	0.33655	0.3764	0.33972	0.4155	0.26459	0.37386	0.27743	0.34451	0.32784	0.52182	0.28796	0.46587	0.34398	0.35915	0.29418	0.29214	0.30203	0.4965	0.32678	0.54443	0.42458	0.4813
PM01	C11	11	D-Melibiose		0.33749	0.4475	0.33043	0.35974	0.36192	0.32516	0.41841	0.33718	0.34738	0.30426	0.41598	0.42409	0.3212	0.31219	0.36227	0.27348	0.53504	0.39243	0.37895	0.28397	0.41764	0.35311	0.37289	0.24486	0.41863	0.33011	0.3539	0.24402	0.35825	0.22752	0.37717	0.27254	0.45179	0.24395	0.34285	0.27634	0.32657	0.25098	0.27484	0.26321	0.38441	0.25184	0.42403	0.34347	0.42005
PM01	D11	11	Sucrose		1.09792	1.12867	1.16876	1.05232	1.21211	1.07906	1.01033	0.82241	1.32447	1.13558	1.03855	0.98823	1.05069	1.03197	1.33411	0.86826	1.49008	1.08137	1.26022	0.96121	1.23858	1.04965	1.34209	1.02924	1.25184	1.01266	1.32023	0.95002	0.98831	0.9119	1.30196	1.03868	1.10298	0.93411	1.21769	1.01713	1.15699	0.98013	0.96099	0.96827	1.27205	0.99239	1.07495	1.05244	1.12034
PM01	E11	11	2`-Deoxyadenosine		0.34233	0.42468	0.37728	0.41358	0.41985	0.28877	0.33273	0.31701	0.3717	0.29774	0.29975	0.46068	0.26094	0.3881	0.34054	0.21038	0.51604	0.27722	0.47629	0.26421	0.42382	0.28013	0.3973	0.39657	0.25319	0.24864	0.32671	0.24875	0.30871	0.26706	0.35193	0.25418	0.35222	0.19579	0.44997	0.30718	0.30066	0.22613	0.26459	0.22253	0.41238	0.29189	0.39854	0.34544	0.43946
PM01	F11	11	D-Cellobiose		0.24605	0.32453	0.23798	0.37453	0.24887	0.22447	0.22909	0.21563	0.38597	0.3193	0.21433	0.2826	0.19331	0.21361	0.2317	0.16936	0.77824	0.30447	0.23906	0.23058	0.29037	0.22174	0.25481	0.18572	0.22412	0.19213	0.21454	0.16225	0.21079	0.15984	0.32844	0.18277	0.30558	0.1684	0.27537	0.20931	0.2164	0.16695	0.18014	0.18216	0.29601	0.18184	0.2976	0.21672	0.28799
PM01	G11	11	D-Malic acid		0.20271	0.22435	0.18806	0.26904	0.20516	0.20366	0.20733	0.19539	0.25639	0.23988	0.1911	0.23948	0.16616	0.17586	0.18835	0.13583	0.45318	0.19156	0.20325	0.20805	0.2533	0.17681	0.18369	0.12764	0.18863	0.15215	0.18759	0.1228	0.18781	0.12011	0.22953	0.14849	0.28737	0.12473	0.21219	0.16705	0.18647	0.13808	0.15138	0.15389	0.21499	0.1392	0.21811	0.15232	0.20088
PM01	H11	11	Phenylethylamine		0.15303	0.20135	0.12688	0.1965	0.15877	0.13645	0.15012	0.13415	0.21405	0.19517	0.1483	0.16235	0.13885	0.13474	0.1276	0.11618	0.20406	0.14315	0.13521	0.1644	0.21975	0.14869	0.13968	0.11074	0.16761	0.13529	0.15167	0.11446	0.13959	0.11439	0.25333	0.13529	0.20524	0.12427	0.16364	0.12338	0.17173	0.13075	0.19531	0.1316	0.14848	0.11773	0.21503	0.13494	0.14864
PM01	A12	12	Dulcitol		0.36334	0.43092	0.3416	0.42314	0.36113	0.33264	0.40366	0.36009	0.56623	0.44778	0.41234	0.45763	0.28825	0.3143	0.38164	0.24611	0.46709	0.3568	0.41781	0.27696	0.41377	0.36173	0.32448	0.3055	0.31115	0.28629	0.32449	0.25207	0.34145	0.26807	0.3424	0.29814	0.35738	0.25916	0.36478	0.30764	0.32929	0.2732	0.27481	0.28514	0.42652	0.32611	0.4609	0.40542	0.45122
PM01	B12	12	L-Glutamic acid		0.33762	0.39669	0.30645	0.37048	0.32537	0.31368	0.37946	0.34227	0.7642	0.52237	0.36817	0.41104	0.26532	0.29462	0.3611	0.23061	0.42346	0.33844	0.38427	0.24766	0.39105	0.33714	0.37759	0.26357	0.29988	0.27517	0.31164	0.25276	0.3251	0.23221	0.30213	0.28811	0.31548	0.24482	0.34465	0.29329	0.29789	0.25332	0.24299	0.26882	0.39887	0.29596	0.42935	0.37907	0.4021
PM01	C12	12	Thymidine		0.35647	0.45225	0.38999	0.3493	0.37727	0.33922	0.42621	0.34337	0.40255	0.39068	0.39239	0.46632	0.29872	0.3254	0.3972	0.20433	0.50138	0.35545	0.41833	0.31449	0.47833	0.32433	0.36513	0.27702	0.33741	0.27194	0.33353	0.23629	0.36331	0.25384	0.31957	0.28369	0.33776	0.23245	0.41621	0.25918	0.3666	0.18325	0.22837	0.25642	0.43263	0.31296	0.3556	0.35026	0.44255
PM01	D12	12	Uridine		0.38439	0.47447	0.37774	0.44333	0.39211	0.3389	0.27943	0.30006	0.39007	0.26022	0.27066	0.4021	0.2183	0.29651	0.4119	0.25838	0.59443	0.35564	0.45997	0.3307	0.49192	0.32051	0.42803	0.33624	0.26944	0.25038	0.37592	0.27167	0.39184	0.28389	0.342	0.30178	0.36383	0.22195	0.44092	0.33661	0.34746	0.2343	0.26005	0.28329	0.5286	0.39791	0.44221	0.43991	0.50687
PM01	E12	12	Adenosine		0.28933	0.37873	0.31518	0.3876	0.2859	0.22862	0.23966	0.21176	0.31431	0.21192	0.23706	0.29661	0.19739	0.21739	0.27549	0.19988	0.39403	0.23631	0.32354	0.24485	0.32312	0.2252	0.27593	0.21465	0.21191	0.21485	0.23801	0.17948	0.25098	0.19733	0.22407	0.21814	0.25732	0.18261	0.35701	0.24429	0.24878	0.17797	0.2146	0.20317	0.3659	0.24261	0.32629	0.29962	0.39406
PM01	F12	12	Inosine		0.2353	0.27896	0.21288	0.29185	0.21987	0.18377	0.18956	0.18843	0.29822	0.21718	0.17484	0.25552	0.16468	0.18753	0.20334	0.15075	0.29971	0.20278	0.23993	0.21202	0.24673	0.19609	0.22983	0.18409	0.18579	0.17822	0.19245	0.16333	0.1938	0.16303	0.18437	0.18565	0.25706	0.15316	0.25704	0.21134	0.18704	0.16214	0.1837	0.18841	0.29466	0.21168	0.24386	0.22904	0.27871
PM01	G12	12	L-Malic acid		0.17123	0.21011	0.16245	0.25175	0.19011	0.16447	0.19462	0.17056	0.63956	0.43704	0.17423	0.22304	0.1521	0.16506	0.16044	0.12915	0.47053	0.26997	0.20467	0.1855	0.23819	0.18389	0.1646	0.12633	0.17993	0.15806	0.17178	0.1323	0.16561	0.12005	0.17942	0.14453	0.23626	0.12729	0.20199	0.15999	0.17434	0.14373	0.15924	0.15656	0.2054	0.14655	0.21449	0.16549	0.19705
PM01	H12	12	2-Aminoethanol		0.16315	0.16079	0.15679	0.17784	0.16377	0.13375	0.1686	0.14386	0.25547	0.17851	0.15528	0.17866	0.13802	0.13278	0.15577	0.11878	0.21652	0.14772	0.16314	0.14298	0.16763	0.14111	0.16822	0.13333	0.15317	0.13512	0.14131	0.1165	0.14029	0.11336	0.14515	0.12578	0.16997	0.12168	0.16608	0.12684	0.15113	0.12359	0.12629	0.12733	0.18447	0.12545	0.17888	0.14531	0.16833
PM02A	B01	1	N-Acetyl-D-Galactosamine		0.17317	0.20045	0.14659	0.20621	0.16896	0.14631	0.15485	0.13656	0.2938	0.18272	0.15565	0.19335	0.14223	0.12831	0.16768	0.11034	0.20302	0.16983	0.17277	0.15117	0.20342	0.14927	0.15223	0.10907	0.15722	0.13213	0.15717	0.10937	0.15171	0.10721	0.15331	0.13471	0.20824	0.11238	0.16222	0.13164	0.1491	0.12685	0.12579	0.1272	0.17779	0.11488	0.18205	0.12767	0.19666
PM02A	C01	1	Gentiobiose		0.16934	0.18879	0.15485	0.19762	0.16692	0.14861	0.16123	0.13546	0.34962	0.21428	0.15672	0.19354	0.14147	0.12201	0.15859	0.11177	0.38137	0.38469	0.19515	0.1534	0.20222	0.14789	0.14805	0.10662	0.14744	0.13191	0.14704	0.11378	0.15265	0.10604	0.15469	0.12666	0.18857	0.11093	0.15593	0.1301	0.15241	0.11745	0.12289	0.12662	0.1616	0.1133	0.16809	0.12463	0.19372
PM02A	D01	1	D-Raffinose		0.17304	0.17238	0.20243	0.19305	0.18096	0.17261	0.1788	0.15107	0.46536	0.29383	0.17693	0.21099	0.14977	0.14137	0.21316	0.11324	0.24481	0.1887	0.19472	0.1604	0.23663	0.16035	0.363	0.11284	0.16874	0.14074	0.16546	0.11747	0.16955	0.11081	0.16716	0.13383	0.20084	0.12062	0.16807	0.13096	0.16387	0.12554	0.13724	0.13151	0.18228	0.11779	0.19382	0.13603	0.22242
PM02A	E01	1	Capric acid		0.17247	0.10319	0.10775	0.09293	0.11007	0.10507	0.09927	0.0947	0.10096	0.091	0.09752	0.09049	0.1152	0.09202	0.10323	0.10665	0.09378	0.09596	0.10405	0.0959	0.09099	0.09375	0.09756	0.09377	0.09977	0.10746	0.09683	0.09117	0.09456	0.09681	0.09948	0.09214	0.09053	0.09083	0.09782	0.12916	0.09228	0.09155	0.09266	0.09718	0.0996	0.0912	0.09146	0.10037	0.09333
PM02A	F01	1	D-Lactic acid Methyl Ester		0.20966	0.20526	0.1969	0.20107	0.22159	0.18472	0.25411	0.18703	0.326	0.23106	0.20931	0.24435	0.17792	0.1774	0.19115	0.17557	0.23478	0.17274	0.22023	0.17711	0.26037	0.17415	0.2021	0.14597	0.19649	0.16976	0.19052	0.14518	0.19311	0.1435	0.19505	0.20519	0.21735	0.15894	0.20592	0.15486	0.17877	0.14708	0.16051	0.15357	0.23672	0.15785	0.23754	0.17465	0.25733
PM02A	G01	1	Acetamide		0.21583	0.21415	0.19685	0.22455	0.19514	0.17167	0.20104	0.15864	0.30569	0.18662	0.18107	0.22255	0.15693	0.15087	0.19335	0.1235	0.24399	0.18076	0.23519	0.17968	0.25676	0.1677	0.18643	0.13254	0.17418	0.14763	0.17586	0.12282	0.18648	0.11567	0.1849	0.14351	0.22613	0.12114	0.21227	0.14299	0.16369	0.13583	0.1427	0.13469	0.20778	0.12392	0.23217	0.14141	0.25005
PM02A	H01	1	L-Ornithine		0.15237	0.15833	0.13563	0.18701	0.14592	0.13277	0.16321	0.1263	0.3185	0.18872	0.14636	0.15793	0.13251	0.128	0.14739	0.11091	0.19988	0.13781	0.15725	0.14031	0.16985	0.13362	0.14291	0.10493	0.15578	0.12568	0.15142	0.11402	0.15415	0.12422	0.15339	0.11635	0.16669	0.11884	0.1588	0.11696	0.14605	0.11651	0.11965	0.11924	0.16142	0.1186	0.16896	0.13038	0.18355
PM02A	A02	2	Chondroitin Sulfate C		0.18111	0.19611	0.15042	0.22228	0.17728	0.16241	0.17287	0.1443	0.25394	0.1692	0.15663	0.19216	0.15056	0.14193	0.18284	0.11737	0.20363	0.15226	0.18564	0.17166	0.22152	0.15864	0.18374	0.11171	0.16107	0.14047	0.15655	0.11722	0.15215	0.10902	0.15943	0.13163	0.20414	0.11719	0.16939	0.13856	0.15703	0.12601	0.13175	0.13963	0.18094	0.11774	0.18925	0.124	0.19055
PM02A	B02	2	N-Acetyl-Neuraminic acid		0.18273	0.23444	0.17141	0.23421	0.19087	0.18359	0.19861	0.1861	0.25603	0.20285	0.16771	0.22108	0.17451	0.16058	0.19117	0.13394	0.23544	0.17129	0.19418	0.20502	0.20092	0.17272	0.1838	0.12481	0.18221	0.15992	0.16912	0.13339	0.17091	0.11585	0.17219	0.14276	0.22046	0.12206	0.18545	0.14008	0.18326	0.12915	0.13111	0.12929	0.18854	0.11599	0.20084	0.12688	0.1952
PM02A	C02	2	L-Glucose		0.17696	0.21013	0.15994	0.22652	0.18011	0.17736	0.18661	0.16305	0.27002	0.2271	0.18221	0.22256	0.17223	0.15669	0.17672	0.13218	0.23125	0.17813	0.19612	0.18159	0.21384	0.16832	0.19895	0.12818	0.17964	0.15891	0.16917	0.1265	0.17395	0.1161	0.17456	0.14733	0.21071	0.12276	0.18036	0.13786	0.16535	0.12968	0.12663	0.13498	0.18831	0.11608	0.2011	0.15336	0.20828
PM02A	D02	2	Salicin		0.18723	0.20925	0.1782	0.22334	0.19081	0.18289	0.19578	0.17586	0.44356	0.34338	0.19602	0.23605	0.1798	0.16406	0.18679	0.13296	0.51551	0.32431	0.20026	0.17779	0.23521	0.17514	0.1889	0.12913	0.19066	0.15348	0.18695	0.13102	0.18299	0.12214	0.1801	0.14894	0.21786	0.12874	0.20044	0.13783	0.17588	0.12874	0.13055	0.13844	0.19089	0.1138	0.20927	0.1329	0.21064
PM02A	E02	2	Caproic acid		0.24343	0.20063	0.18952	0.2017	0.18073	0.16217	0.1898	0.15108	0.20519	0.15819	0.16891	0.19244	0.17334	0.21624	0.18037	0.14243	0.25983	0.16265	0.19518	0.16235	0.20605	0.1533	0.18757	0.15889	0.17107	0.16729	0.1653	0.1401	0.17882	0.11109	0.19885	0.15958	0.19419	0.12869	0.19522	0.14217	0.1768	0.14204	0.12793	0.13523	0.15735	0.12815	0.16234	0.12452	0.16279
PM02A	F02	2	Malonic acid		0.17798	0.21287	0.15307	0.20706	0.17822	0.17004	0.19664	0.16729	0.25226	0.19516	0.18218	0.22092	0.16668	0.15308	0.17105	0.14158	0.22619	0.1688	0.19237	0.17022	0.22323	0.16463	0.16647	0.12077	0.18213	0.15163	0.22065	0.1155	0.17214	0.09643	0.1693	0.14793	0.21713	0.11474	0.17969	0.1378	0.17296	0.11818	0.12991	0.12823	0.17518	0.1152	0.19562	0.12688	0.19686
PM02A	G02	2	L-Alaninamide		0.31076	0.2118	0.20662	0.21722	0.17875	0.17367	0.19041	0.18152	0.26046	0.19796	0.18359	0.19793	0.17517	0.14597	0.17179	0.17178	0.28058	0.18066	0.19393	0.17916	0.22963	0.17729	0.17077	0.1199	0.18201	0.12887	0.30634	0.11508	0.175	0.10456	0.18918	0.13642	0.20116	0.14218	0.19074	0.11832	0.17979	0.1168	0.14904	0.12442	0.20511	0.14862	0.20958	0.26893	0.21108
PM02A	H02	2	L-Phenylalanine		0.17115	0.15794	0.15351	0.16558	0.15618	0.13426	0.14356	0.10766	0.2364	0.15959	0.13756	0.14961	0.14234	0.11752	0.14698	0.11565	0.18095	0.12665	0.1519	0.13198	0.17061	0.12486	0.13905	0.10694	0.13318	0.12377	0.14475	0.1071	0.12685	0.11333	0.1309	0.11087	0.1451	0.10747	0.13333	0.11582	0.12322	0.10905	0.11242	0.11657	0.12687	0.10528	0.13594	0.12404	0.13523
PM02A	A03	3	a-Cyclodextrin		0.15886	0.15538	0.12576	0.16552	0.14044	0.12558	0.13942	0.12142	0.17566	0.1285	0.13057	0.13973	0.12513	0.11993	0.1309	0.11139	0.15329	0.13078	0.14715	0.13442	0.16141	0.12697	0.15113	0.11428	0.14048	0.11483	0.13922	0.11121	0.13179	0.10653	0.13321	0.1139	0.14627	0.1083	0.13404	0.11813	0.12785	0.11176	0.11119	0.12386	0.13856	0.10883	0.13599	0.11204	0.13285
PM02A	B03	3	b-D-Allose		0.17007	0.21839	0.20333	0.23466	0.17872	0.17729	0.19121	0.20983	0.27269	0.2258	0.18206	0.23152	0.16861	0.16149	0.18231	0.13973	0.22659	0.20162	0.1881	0.2847	0.22629	0.17684	0.21144	0.1323	0.17839	0.15104	0.16502	0.13251	0.1675	0.1287	0.17375	0.15397	0.20883	0.12949	0.20321	0.16381	0.17525	0.12897	0.13345	0.13272	0.18366	0.13152	0.21782	0.13195	0.18242
PM02A	C03	3	D-Lactitol		0.16997	0.22845	0.15735	0.23731	0.17396	0.18302	0.20762	0.18158	0.25995	0.21125	0.18015	0.24502	0.16414	0.15993	0.18001	0.14134	0.22879	0.18105	0.18726	0.19206	0.22918	0.17767	0.24009	0.13601	0.18312	0.15355	0.16364	0.13061	0.16934	0.13035	0.16978	0.1495	0.21997	0.14341	0.1875	0.26076	0.1654	0.13882	0.12765	0.1421	0.18915	0.1324	0.21442	0.14982	0.20537
PM02A	D03	3	Sedoheptulosan		0.17161	0.23083	0.16259	0.2369	0.17068	0.17583	0.19046	0.17936	0.25975	0.2108	0.18257	0.24364	0.16241	0.1633	0.17679	0.14023	0.23038	0.18219	0.18632	0.18707	0.22948	0.15703	0.21716	0.13327	0.19027	0.15518	0.1717	0.13498	0.16686	0.12856	0.1662	0.14428	0.22091	0.13139	0.18669	0.14389	0.16619	0.13487	0.13317	0.152	0.18817	0.12378	0.21174	0.1442	0.20115
PM02A	E03	3	Citraconic acid		0.21462	0.20087	0.1578	0.19863	0.18117	0.17351	0.25893	0.16021	0.21796	0.18162	0.18987	0.20937	0.16415	0.28846	0.17737	0.13852	0.21999	0.16441	0.18544	0.16199	0.20051	0.15716	0.17866	0.25093	0.1819	0.15763	0.15818	0.13208	0.16372	0.1055	0.16572	0.16133	0.18693	0.12854	0.18068	0.13479	0.15873	0.12881	0.12009	0.14627	0.15897	0.12237	0.17136	0.1309	0.1726
PM02A	F03	3	Melibionic acid		0.17326	0.23995	0.1764	0.23799	0.16259	0.1686	0.1792	0.26361	0.27534	0.2191	0.17584	0.23027	0.16287	0.16094	0.24735	0.13524	0.2221	0.1868	0.17545	0.18838	0.20104	0.17212	0.17921	0.12928	0.1759	0.14803	0.1727	0.12737	0.16597	0.10565	0.16452	0.13386	0.20906	0.12733	0.17138	0.14729	0.16227	0.12196	0.12219	0.14511	0.18809	0.14767	0.21715	0.13326	0.20615
PM02A	G03	3	N-Acetyl-L-Glutamic acid		0.18405	0.2414	0.22829	0.26039	0.17561	0.18261	0.17533	0.16942	0.28457	0.21647	0.21135	0.24443	0.16805	0.15806	0.18024	0.1403	0.25223	0.21773	0.19979	0.20156	0.23166	0.17443	0.17325	0.12195	0.18289	0.15016	0.17578	0.14079	0.17813	0.09323	0.18753	0.21637	0.22182	0.122	0.20168	0.1283	0.18694	0.12278	0.12398	0.12501	0.17945	0.11784	0.21076	0.13327	0.20816
PM02A	H03	3	L-Pyroglutamic acid		0.18124	0.21529	0.16559	0.2179	0.18324	0.15421	0.16792	0.14265	0.80797	0.65521	0.15508	0.19347	0.14763	0.13733	0.16215	0.11885	0.21696	0.17827	0.18249	0.1574	0.21783	0.15151	0.13758	0.10476	0.15166	0.13183	0.14962	0.11114	0.14298	0.10887	0.14693	0.12561	0.18002	0.11797	0.15758	0.13317	0.14257	0.1236	0.12848	0.12058	0.17285	0.11462	0.16946	0.12898	0.16403
PM02A	A04	4	b-Cyclodextrin		0.16158	0.16133	0.12735	0.17849	0.14451	0.12835	0.14984	0.14018	0.18329	0.14146	0.13562	0.16031	0.13126	0.12558	0.13569	0.11684	0.16729	0.1353	0.14955	0.14387	0.17407	0.14681	0.15015	0.12329	0.13843	0.1263	0.13918	0.11911	0.13495	0.11923	0.13775	0.12668	0.15249	0.11498	0.14529	0.12631	0.12899	0.12003	0.11623	0.12434	0.14341	0.11963	0.14847	0.12024	0.1431
PM02A	B04	4	Amygdalin		0.18224	0.26047	0.21528	0.26619	0.183	0.18659	0.20053	0.19692	0.32733	0.22043	0.19752	0.27519	0.16659	0.32017	0.19761	0.16035	0.34453	0.32162	0.18648	0.20163	0.21416	0.18369	0.41896	0.16382	0.18307	0.17127	0.1766	0.15858	0.17487	0.15065	0.18689	0.16906	0.21876	0.14905	0.20812	0.15958	0.23099	0.1411	0.14163	0.15863	0.21275	0.15103	0.23676	0.16454	0.21641
PM02A	C04	4	D-Melezitose		0.18793	0.34337	0.37412	0.27837	0.19085	0.2078	0.20259	0.21144	0.59132	0.43334	0.20198	0.30516	0.17568	0.18154	0.19225	0.17822	0.4015	0.39838	0.2144	0.21653	0.24555	0.22149	0.98393	0.18264	0.19091	0.17925	0.20772	0.1804	0.20951	0.18335	0.19734	0.19907	0.25088	0.18796	0.22508	0.18998	0.18517	0.16292	0.20689	0.25094	0.22248	0.21112	0.25849	0.20088	0.29825
PM02A	D04	4	L-Sorbose		0.18028	0.19766	0.16774	0.22052	0.17097	0.16782	0.17949	0.16975	0.42479	0.34097	0.18952	0.22043	0.16652	0.15255	0.17934	0.15805	0.19531	0.17943	0.17415	0.18176	0.19597	0.17545	0.39623	0.15082	0.20995	0.16281	0.16925	0.14693	0.1695	0.14417	0.17712	0.14551	0.19767	0.14409	0.18476	0.1522	0.1659	0.14066	0.14138	0.15108	0.18737	0.13706	0.2115	0.14647	0.1824
PM02A	E04	4	Citramalic acid		0.22259	0.25618	0.22399	0.26587	0.176	0.19864	0.18766	0.21264	0.23902	0.19495	0.19051	0.33444	0.16482	0.17221	0.18482	0.24136	0.24181	0.18209	0.36793	0.22077	0.24811	0.19107	0.21706	0.19906	0.18099	0.17226	0.17452	0.17194	0.18438	0.14416	0.184	0.17403	0.23066	0.17174	0.24815	0.22797	0.17473	0.20635	0.21108	0.16594	0.22373	0.18713	0.23771	0.19311	0.232
PM02A	F04	4	Oxalic acid		0.19192	0.26049	0.17316	0.30446	0.17036	0.17996	0.1891	0.18811	0.28993	0.23907	0.18748	0.24752	0.16161	0.17347	0.17373	0.14925	0.24607	0.19386	0.19236	0.22167	0.23494	0.19187	0.18227	0.14476	0.18931	0.20628	0.21502	0.15584	0.16867	0.1297	0.18526	0.16227	0.23473	0.13845	0.19557	0.1525	0.17175	0.14077	0.13379	0.15218	0.21311	0.17801	0.23934	0.16325	0.21548
PM02A	G04	4	L-Arginine		0.18015	0.20549	0.18238	0.22888	0.18266	0.16681	0.17467	0.15827	0.4289	0.34842	0.17628	0.21909	0.16681	0.17852	0.17339	0.1295	0.32526	0.18958	0.17376	0.18117	0.20418	0.15623	0.16814	0.13833	0.18627	0.14565	0.17858	0.13237	0.1678	0.11584	0.16249	0.13855	0.20346	0.12931	0.1865	0.1286	0.17222	0.12004	0.18943	0.1284	0.18069	0.13309	0.19843	0.13169	0.18514
PM02A	H04	4	L-Valine		0.16341	0.16914	0.16602	0.21945	0.1489	0.13096	0.15111	0.12262	0.23008	0.16955	0.13679	0.14901	0.13163	0.11639	0.14997	0.1141	0.219	0.15961	0.15205	0.15932	0.18683	0.13001	0.13591	0.1207	0.13627	0.11803	0.16471	0.10859	0.13224	0.10952	0.12911	0.11851	0.15249	0.11333	0.1426	0.12235	0.11967	0.10971	0.11087	0.11251	0.13338	0.10796	0.15588	0.11609	0.14011
PM02A	A05	5	g-Cyclodextrin		0.15656	0.17756	0.13251	0.17147	0.15398	0.14028	0.1521	0.14182	0.14743	0.12829	0.1423	0.17635	0.13001	0.12969	0.1424	0.12864	0.21589	0.14781	0.15296	0.14855	0.15357	0.14373	0.14951	0.12217	0.14261	0.13705	0.14433	0.12777	0.14126	0.12428	0.13936	0.12876	0.15551	0.1234	0.14789	0.12815	0.13967	0.12841	0.12426	0.13027	0.15339	0.12926	0.16956	0.13442	0.16259
PM02A	B05	5	D-Arabinose		0.48277	0.474	0.47684	0.52128	0.48432	0.43979	0.51185	0.4564	0.39093	0.3499	0.50488	0.5083	0.45355	0.42228	0.60929	0.46399	0.67667	0.5003	0.55159	0.53207	0.58001	0.49168	0.56843	0.40925	0.52196	0.44079	0.55928	0.41655	0.55441	0.40082	0.54173	0.44558	0.55524	0.38833	0.57725	0.4452	0.46189	0.37779	0.41404	0.43875	0.50714	0.39336	0.47836	0.42352	0.45401
PM02A	C05	5	Maltitol		0.26672	0.38196	0.24172	0.29035	0.23375	0.25285	0.30137	0.28731	0.68506	0.47275	0.30068	0.3778	0.20586	0.2251	0.2415	0.22047	0.48437	0.29944	0.25538	0.2482	0.30791	0.23995	0.39034	0.21308	0.22396	0.20888	0.2274	0.21068	0.24398	0.21278	0.22514	0.20918	0.27993	0.18659	0.24703	0.20651	0.22411	0.18764	0.18034	0.21029	0.30025	0.23518	0.34099	0.26528	0.32612
PM02A	D05	5	Stachyose		0.26557	0.3877	0.24544	0.29109	0.2307	0.2383	0.29129	0.28969	0.33786	0.28736	0.29496	0.47112	0.19543	0.21141	0.24463	0.22566	0.27889	0.26385	0.24649	0.24398	0.31367	0.25195	0.50249	0.21209	0.22758	0.2109	0.22951	0.21069	0.26619	0.21461	0.24216	0.20482	0.26674	0.18906	0.23505	0.21211	0.2156	0.18156	0.17476	0.19395	0.28954	0.22681	0.31975	0.26174	0.30835
PM02A	E05	5	D-Glucosamine		0.75752	0.71073	0.73937	0.64135	0.80564	0.68107	0.75217	0.65989	0.806	0.6631	0.82069	0.66941	0.76588	0.71986	0.91042	0.66985	0.97038	0.706	0.91345	0.67557	0.82201	0.74412	0.84007	0.68333	0.82787	0.70728	0.80836	0.68941	0.75473	0.68881	0.74977	0.77775	0.72438	0.6662	0.87505	0.66124	0.86395	0.66735	0.71302	0.71068	0.80761	0.66014	0.72646	0.70771	0.735
PM02A	F05	5	Oxalomalic acid		0.35237	0.43327	0.41843	0.50346	0.34636	0.3287	0.39386	0.38107	0.69779	0.81632	0.38432	0.44978	0.33011	0.3252	0.43188	0.34583	0.47103	0.39025	0.36755	0.41375	0.41031	0.38672	0.71183	0.38541	0.35854	0.32434	0.33359	0.29441	0.3445	0.28025	0.36428	0.35193	0.39619	0.29226	0.42563	0.37755	0.35695	0.28975	0.31457	0.34049	0.46139	0.35765	0.52406	0.4026	0.42681
PM02A	G05	5	Glycine		0.1567	0.14041	0.25542	0.14708	0.15635	0.14338	0.17253	0.14701	0.26012	0.20877	0.1753	0.16916	0.16958	0.12586	0.14046	0.13759	0.16608	0.13009	0.14746	0.11885	0.1568	0.12746	0.15109	0.11286	0.15368	0.11458	0.12842	0.12298	0.1348	0.10224	0.14573	0.14047	0.23745	0.10572	0.16599	0.10728	0.14621	0.09977	0.10217	0.11919	0.19563	0.10852	0.18237	0.11318	0.15365
PM02A	H05	5	D,L-Carnitine		0.16803	0.19591	0.14649	0.20776	0.1941	0.14677	0.17476	0.14284	0.30295	0.1865	0.1569	0.17854	0.13609	0.12223	0.14316	0.10737	0.20643	0.14914	0.16862	0.1547	0.20377	0.1365	0.143	0.11236	0.15627	0.12755	0.14618	0.11007	0.136	0.1049	0.13487	0.11537	0.17087	0.11048	0.14074	0.12033	0.12834	0.119	0.11674	0.12033	0.14333	0.11013	0.17003	0.12111	0.13831
PM02A	A06	6	Dextrin		0.27278	0.31398	0.28956	0.34	0.29356	0.26624	0.28751	0.25028	0.44117	0.34641	0.26372	0.33035	0.23404	0.22846	0.30735	0.2156	0.37349	0.28931	0.32221	0.2892	0.34397	0.27376	0.33259	0.21855	0.26177	0.22509	0.25803	0.22384	0.26037	0.20625	0.26342	0.22653	0.29764	0.2014	0.29748	0.24124	0.25909	0.2157	0.21092	0.21535	0.27009	0.20889	0.26047	0.22083	0.25338
PM02A	B06	6	D-Arabitol		0.21126	0.2584	0.23182	0.21318	0.1957	0.18916	0.2221	0.21936	0.24443	0.2062	0.22496	0.26202	0.18198	0.17584	0.20995	0.18081	0.33286	0.206	0.20994	0.18627	0.21609	0.18453	0.21673	0.167	0.19855	0.16441	0.21978	0.17769	0.19817	0.16331	0.19908	0.16863	0.20248	0.15137	0.2066	0.16719	0.19384	0.14984	0.16915	0.17706	0.23279	0.1721	0.24354	0.2092	0.24462
PM02A	C06	6	a-Methyl-D-Glucoside		0.89703	1.0898	1.10772	0.96033	1.15453	1.05156	1.11202	1.00941	0.32168	0.26615	1.02141	1.04325	0.94236	0.90401	1.27995	0.94466	1.21287	1.00822	1.32543	0.95219	1.18952	0.84841	1.25586	0.97702	0.99529	0.88228	1.11604	1.03454	1.0968	0.85132	1.07838	0.96405	0.88014	0.83568	1.10367	0.93057	1.11245	0.81208	0.81261	0.84595	0.98409	0.77472	0.9679	0.91257	0.96469
PM02A	D06	6	D-Tagatose		0.32214	0.45968	0.33909	0.39366	0.34275	0.31875	0.34831	0.33008	0.38121	0.33106	0.34525	0.46587	0.33953	0.30368	0.34892	0.30378	0.40277	0.35954	0.32725	0.32845	0.37897	0.31918	0.39014	0.28197	0.34862	0.28996	0.36535	0.27562	0.36159	0.26071	0.35086	0.30329	0.34555	0.26833	0.34549	0.29072	0.4074	0.28615	0.25464	0.26953	0.30859	0.24455	0.29977	0.26669	0.30071
PM02A	E06	6	2-Hydroxybenzoic acid		0.3015	0.48817	0.22413	0.35724	0.19575	0.23	0.39423	0.3856	0.25477	0.21366	0.35679	0.49603	0.17801	0.20334	0.21632	0.18991	0.32192	0.28576	0.25814	0.28503	0.29406	0.27749	0.30398	0.19395	0.24922	0.22616	0.23652	0.21628	0.28263	0.18943	0.24158	0.27272	0.39107	0.18433	0.30006	0.20438	0.2063	0.1946	0.19394	0.29448	0.31416	0.29493	0.48794	0.34607	0.34886
PM02A	F06	6	Quinic acid		0.18002	0.2516	0.18815	0.23383	0.18466	0.18805	0.21002	0.19126	0.24815	0.21053	0.20711	0.27216	0.1667	0.167	0.17584	0.14988	0.28974	0.24239	0.19796	0.19008	0.25343	0.18113	0.19958	0.15096	0.18712	0.1598	0.16884	0.15285	0.18118	0.1446	0.17796	0.166	0.22516	0.14675	0.19727	0.14625	0.17711	0.14194	0.14075	0.15419	0.19723	0.14404	0.22607	0.15302	0.19658
PM02A	G06	6	L-Histidine		0.23709	0.18565	0.18152	0.16568	0.17822	0.15256	0.17812	0.13321	0.34534	0.28563	0.19	0.13351	0.17942	0.14553	0.179	0.1279	0.31921	0.2305	0.17417	0.13796	0.23324	0.20081	0.22949	0.11239	0.19267	0.12563	0.17423	0.13149	0.17584	0.1155	0.21167	0.15972	0.17426	0.1243	0.19677	0.14293	0.17199	0.12526	0.13496	0.15528	0.25268	0.35138	0.3174	0.205	0.25434
PM02A	H06	6	sec-Butylamine		0.13813	0.11986	0.1055	0.12224	0.11205	0.09918	0.12418	0.10001	0.19099	0.13474	0.1009	0.09788	0.12241	0.10983	0.11568	0.10014	0.11977	0.10365	0.1186	0.10453	0.13361	0.10621	0.09912	0.0985	0.11096	0.09616	0.12362	0.10138	0.11371	0.10212	0.10611	0.0991	0.09956	0.09501	0.11334	0.1016	0.12038	0.10177	0.10782	0.1112	0.12266	0.10258	0.13426	0.10965	0.0959
PM02A	A07	7	Gelatin		0.18685	0.25948	0.17084	0.25726	0.19461	0.20391	0.2092	0.20365	0.25168	0.19047	0.20581	0.27054	0.16396	0.16696	0.19024	0.14264	0.23295	0.19401	0.19596	0.20975	0.17625	0.20086	0.1825	0.1409	0.18441	0.17369	0.16735	0.1467	0.17613	0.13519	0.18569	0.16214	0.23376	0.14302	0.20846	0.16521	0.17228	0.15237	0.16464	0.16437	0.24584	0.14814	0.28613	0.16951	0.26719
PM02A	B07	7	L-Arabitol		0.23076	0.34335	0.23	0.25935	0.21182	0.23072	0.27948	0.26276	0.24457	0.20689	0.2892	0.34886	0.18813	0.18907	0.21523	0.19645	0.30989	0.25082	0.22885	0.20847	0.28524	0.21329	0.23769	0.18395	0.20865	0.18959	0.20796	0.18393	0.20915	0.17203	0.21382	0.18162	0.24926	0.1611	0.21486	0.18054	0.20074	0.15544	0.18272	0.19349	0.28007	0.20218	0.32312	0.22292	0.31261
PM02A	C07	7	b-Methyl-D-Galactoside		0.30432	0.43346	0.34361	0.3687	0.24976	0.27568	0.32831	0.3123	0.28619	0.22598	0.33389	0.39589	0.22837	0.22637	0.27939	0.24321	0.33871	0.31416	0.2966	0.27301	0.31353	0.27633	0.30929	0.22392	0.26307	0.23615	0.28034	0.23961	0.26357	0.22737	0.25106	0.24709	0.29535	0.19707	0.27668	0.22477	0.25111	0.17945	0.20502	0.22123	0.35776	0.25825	0.38978	0.31934	0.35639
PM02A	D07	7	Turanose		0.7181	0.91252	1.09129	0.79233	0.92207	0.85361	0.94856	0.8569	0.73364	0.53901	0.90754	0.88244	0.54894	0.57966	1.16064	0.8895	1.09643	0.96165	1.14284	0.83869	0.98755	0.8149	1.17168	0.89442	0.85122	0.92799	0.98198	0.9369	0.91997	0.77907	0.93732	0.83476	0.80247	0.70676	0.99385	0.83463	0.68007	0.55264	0.67585	0.71043	1.1157	0.81058	1.10587	1.05236	1.02848
PM02A	E07	7	4-Hydroxybenzoic acid		0.25347	0.34905	0.2464	0.2793	0.2256	0.23388	0.28578	0.2709	0.23935	0.20119	0.29191	0.34906	0.20465	0.19693	0.22941	0.21116	0.28366	0.23754	0.24157	0.23204	0.27539	0.23094	0.24057	0.20721	0.21688	0.20075	0.22137	0.20963	0.22476	0.20253	0.22262	0.21069	0.25861	0.17523	0.23571	0.19957	0.20664	0.17836	0.18256	0.21124	0.29632	0.23293	0.32269	0.26389	0.32562
PM02A	F07	7	D-Ribono-1,4-Lactone		0.17532	0.19888	0.17339	0.18586	0.17273	0.16869	0.18171	0.17735	0.22399	0.18568	0.1818	0.20052	0.15118	0.1486	0.17234	0.14589	0.22856	0.16532	0.16706	0.16423	0.18065	0.15612	0.20974	0.14007	0.17513	0.14284	0.1642	0.13743	0.16215	0.13472	0.16779	0.14808	0.18467	0.13952	0.17022	0.13426	0.15643	0.13829	0.12795	0.16242	0.17659	0.13235	0.18279	0.1393	0.17896
PM02A	G07	7	L-Homoserine		0.19246	0.15563	0.15168	0.18776	0.16704	0.14112	0.16822	0.1542	0.2711	0.21508	0.16822	0.20174	0.14624	0.12733	0.14845	0.12188	0.18057	0.12885	0.1438	0.13223	0.17267	0.12767	0.17386	0.11164	0.15158	0.11352	0.14074	0.11051	0.14604	0.10411	0.1439	0.11806	0.159	0.10438	0.15091	0.11075	0.13835	0.11123	0.10674	0.13388	0.16639	0.10764	0.17498	0.122	0.1623
PM02A	H07	7	D,L-Octopamine		0.17973	0.19427	0.17553	0.23038	0.1897	0.17101	0.18122	0.15311	0.28085	0.20112	0.18862	0.21023	0.15721	0.13933	0.18068	0.12021	0.2463	0.16342	0.18822	0.16957	0.22174	0.16328	0.15095	0.11722	0.15432	0.14191	0.15417	0.11928	0.15278	0.11495	0.15986	0.13268	0.19865	0.12018	0.15994	0.1306	0.15743	0.13033	0.13585	0.13462	0.17088	0.13125	0.19234	0.13791	0.15658
PM02A	A08	8	Glycogen		0.18237	0.22188	0.20239	0.23849	0.15972	0.15536	0.1609	0.19803	0.25217	0.2044	0.17988	0.19111	0.13763	0.14188	0.16392	0.15788	0.20347	0.16983	0.17327	0.221	0.18523	0.15805	0.18856	0.15327	0.16075	0.14164	0.16071	0.15344	0.15394	0.15304	0.15742	0.13977	0.18213	0.13322	0.18741	0.17306	0.15091	0.13695	0.15376	0.15543	0.21067	0.1652	0.24747	0.18386	0.21509
PM02A	B08	8	Arbutin		0.24031	0.36595	0.30147	0.29133	0.21692	0.22677	0.20172	0.26192	0.91882	0.78246	0.2707	0.3515	0.18478	0.18848	0.23321	0.1881	0.38207	0.27386	0.25553	0.2847	0.29325	0.22698	0.23613	0.1834	0.21665	0.19139	0.35579	0.18073	0.21344	0.17498	0.26151	0.18097	0.26693	0.16039	0.23366	0.18585	0.19644	0.14804	0.17757	0.16884	0.28111	0.19599	0.30909	0.23586	0.30648
PM02A	C08	8	3-Methylglucose		0.26937	0.33537	0.27922	0.307	0.28575	0.26182	0.26647	0.26256	0.26993	0.24106	0.27104	0.32362	0.19874	0.20626	0.28262	0.2234	0.32079	0.27448	0.2861	0.25503	0.3138	0.26095	0.28452	0.21058	0.25621	0.22547	0.31914	0.21461	0.25564	0.20224	0.23529	0.22277	0.26735	0.19743	0.27156	0.21916	0.21795	0.17306	0.18978	0.20312	0.27076	0.19551	0.3104	0.25746	0.29359
PM02A	D08	8	Xylitol		0.27898	0.3802	0.39489	0.29781	0.23178	0.25203	0.31827	0.28328	0.38969	0.32824	0.31188	0.3822	0.18358	0.20465	0.2637	0.21721	0.34359	0.24966	0.24319	0.24644	0.31447	0.23163	0.26855	0.22492	0.2278	0.20782	0.23579	0.21098	0.24328	0.19241	0.23042	0.2163	0.26971	0.17853	0.24677	0.18153	0.46768	0.17717	0.19121	0.19928	0.31764	0.24599	0.3478	0.28086	0.34911
PM02A	E08	8	b-Hydroxybutyric acid		0.27489	0.35073	0.31988	0.2946	0.22566	0.20586	0.26413	0.24222	0.25226	0.20765	0.26732	0.34152	0.17136	0.18712	0.24684	0.22103	0.25921	0.22052	0.2456	0.22235	0.28092	0.215	0.24505	0.21598	0.24098	0.19639	0.23765	0.23273	0.22289	0.21421	0.24783	0.19938	0.25495	0.17147	0.2485	0.19375	0.23869	0.16627	0.16517	0.17338	0.25342	0.21475	0.30576	0.24613	0.26641
PM02A	F08	8	Sebacic acid		0.18654	0.24283	0.19502	0.23014	0.20587	0.20521	0.2202	0.19716	0.24824	0.19829	0.21676	0.26244	0.16939	0.18337	0.20369	0.16188	0.27761	0.20754	0.20517	0.19448	0.24051	0.19142	0.24447	0.15909	0.22396	0.18388	0.18958	0.1549	0.1946	0.16331	0.18963	0.16814	0.2441	0.15519	0.19944	0.16601	0.18463	0.16492	0.16051	0.1632	0.20364	0.16143	0.22546	0.19615	0.20165
PM02A	G08	8	Hydroxy-L-Proline		0.1933	0.21711	0.20965	0.30878	0.19575	0.1815	0.19551	0.17055	0.27744	0.21839	0.19926	0.23214	0.16589	0.15952	0.2057	0.16007	0.25263	0.18327	0.20183	0.22525	0.24821	0.18402	0.18554	0.14199	0.18586	0.15703	0.19169	0.13753	0.24013	0.13634	0.178	0.14706	0.24261	0.14084	0.20517	0.14278	0.25207	0.13547	0.13903	0.13595	0.20449	0.13029	0.21882	0.14205	0.19128
PM02A	H08	8	Putrescine		0.19064	0.23172	0.15944	0.21747	0.16612	0.14122	0.16695	0.13829	0.46146	0.26376	0.15179	0.17719	0.13408	0.12443	0.15202	0.11628	0.19734	0.1438	0.14926	0.1611	0.16877	0.14058	0.14595	0.11589	0.1433	0.13115	0.14777	0.11523	0.13861	0.10876	0.14204	0.12965	0.16173	0.11339	0.14991	0.12551	0.13691	0.1203	0.1247	0.12793	0.19335	0.14299	0.21548	0.15294	0.16217
PM02A	A09	9	Inulin		0.18303	0.23194	0.17412	0.24612	0.1764	0.16417	0.17794	0.41495	0.24456	0.18485	0.17193	0.23479	0.13658	0.15052	0.16529	0.14175	0.22018	0.16946	0.23064	0.18019	0.21861	0.17237	0.18796	0.14672	0.16041	0.1501	0.1595	0.14122	0.15868	0.14031	0.16264	0.14561	0.21158	0.1328	0.1907	0.17493	0.15995	0.13799	0.14411	0.14392	0.19329	0.14409	0.22259	0.16282	0.19947
PM02A	B09	9	2-Deoxy-D-Ribose		0.4355	0.40342	0.44854	0.39829	0.51663	0.38264	0.45954	0.38279	0.46082	0.42172	0.43498	0.39015	0.44859	0.39274	0.46636	0.42825	0.4787	0.43458	0.43211	0.50008	0.4575	0.39717	0.46838	0.37563	0.46946	0.44168	0.49211	0.36901	0.43763	0.36255	0.4521	0.38409	0.45299	0.36203	0.4511	0.38271	0.44126	0.38241	0.38492	0.38308	0.44805	0.40802	0.45274	0.37623	0.41638
PM02A	C09	9	b-Methyl-D-Glucuronic acid		0.21253	0.30171	0.20856	0.26465	0.27712	0.20416	0.25086	0.23817	0.23354	0.19794	0.24508	0.30991	0.16975	0.22494	0.20197	0.16597	0.23111	0.18952	0.21082	0.36334	0.25797	0.20702	0.21386	0.16309	0.20024	0.27	0.19118	0.16886	0.19617	0.1624	0.18651	0.16443	0.2433	0.15544	0.21091	0.17045	0.2061	0.1455	0.15559	0.15536	0.21618	0.18352	0.26339	0.26565	0.24819
PM02A	D09	9	N-Acetyl-D-Glucosaminitol		0.19312	0.21772	0.19013	0.2423	0.2679	0.23589	0.17727	0.19166	0.20066	0.1686	0.18991	0.24338	0.1968	0.18326	0.18328	0.14845	0.27313	0.20156	0.2309	0.23026	0.29491	0.21277	0.1737	0.13771	0.18946	0.17223	0.19134	0.15638	0.18899	0.15754	0.20365	0.18742	0.24004	0.17465	0.21129	0.15765	0.44806	0.17154	0.17414	0.17395	0.21593	0.14512	0.19413	0.14765	0.21553
PM02A	E09	9	g-Hydroxybutyric acid		0.22124	0.30138	0.21389	0.27238	0.20009	0.19651	0.23161	0.21513	0.25632	0.21737	0.22393	0.31534	0.16922	0.17768	0.21536	0.20342	0.24092	0.197	0.21074	0.21287	0.25463	0.18613	0.22279	0.18998	0.20451	0.16856	0.18507	0.17746	0.19164	0.16745	0.21869	0.17192	0.24154	0.15562	0.27287	0.17153	0.4093	0.14997	0.19281	0.16254	0.26006	0.18816	0.25283	0.2338	0.2277
PM02A	F09	9	Sorbic acid		0.29102	0.28911	0.39744	0.45696	0.36849	0.32401	0.33771	0.33526	0.29201	0.25863	0.33011	0.41208	0.33395	0.32884	0.3922	0.28539	0.51955	0.36574	0.39767	0.35818	0.45288	0.35086	0.36225	0.29015	0.33872	0.28968	0.35141	0.29654	0.34754	0.31712	0.34525	0.28027	0.39889	0.27542	0.39183	0.31733	0.39727	0.29815	0.29991	0.2958	0.30011	0.20977	0.30234	0.24641	0.28956
PM02A	G09	9	L-Isoleucine		0.16457	0.17392	0.17182	0.25483	0.16203	0.15042	0.16286	0.14664	0.24792	0.23515	0.16918	0.17302	0.1547	0.13151	0.18444	0.129	0.24286	0.18605	0.16231	0.16678	0.20088	0.14896	0.17346	0.1252	0.16008	0.18088	0.14812	0.12075	0.15424	0.1124	0.18559	0.12226	0.17558	0.11059	0.17144	0.12841	0.1477	0.11566	0.2034	0.11598	0.15805	0.12045	0.17711	0.12523	0.16356
PM02A	H09	9	Dihydroxyacetone		0.50698	0.47653	0.55256	0.60685	0.55876	0.47689	0.60028	0.52891	0.80732	0.6779	0.59352	0.58581	0.52402	0.47329	0.62441	0.47319	0.67151	0.52704	0.55878	0.52247	0.63191	0.49628	0.58339	0.47021	0.55053	0.50639	0.54046	0.46579	0.51731	0.45853	0.51975	0.46579	0.57013	0.45319	0.55216	0.46736	0.5353	0.47314	0.46734	0.46214	0.52092	0.46259	0.51392	0.45751	0.4869
PM02A	A10	10	Laminarin		0.16589	0.19038	0.14907	0.20011	0.15527	0.15062	0.23746	0.24857	0.22006	0.1782	0.1471	0.17816	0.13159	0.13946	0.15112	0.14393	0.26981	0.16145	0.16161	0.15846	0.17018	0.14791	0.1712	0.12515	0.14356	0.1382	0.14217	0.12836	0.13796	0.12251	0.14862	0.13041	0.16501	0.12345	0.15757	0.13885	0.3104	0.13026	0.13193	0.14181	0.15181	0.12099	0.16985	0.13288	0.15549
PM02A	B10	10	i-Erythritol		0.1992	0.27103	0.21332	0.26816	0.21561	0.19681	0.23555	0.19421	0.25748	0.21115	0.19193	0.2652	0.17055	0.17349	0.19439	0.18476	0.48864	0.21916	0.20567	0.22193	0.24021	0.18893	0.23181	0.17596	0.19059	0.24421	0.18892	0.16366	0.19126	0.1596	0.2049	0.15489	0.23727	0.1465	0.23483	0.1851	0.22489	0.15205	0.15622	0.16281	0.21793	0.16764	0.24931	0.1763	0.21461
PM02A	C10	10	a-Methyl-D-Mannoside		0.20888	0.32329	0.29463	0.2738	0.23129	0.20147	0.21892	0.20718	0.24332	0.21554	0.20077	0.30547	0.1694	0.18037	0.21575	0.18575	0.24573	0.21148	0.21895	0.24208	0.25158	0.1915	0.2247	0.18611	0.19225	0.2099	0.21258	0.18582	0.1957	0.17421	0.21811	0.17238	0.24574	0.153	0.23664	0.20796	0.18932	0.15857	0.16333	0.1662	0.23025	0.18276	0.26828	0.23193	0.22737
PM02A	D10	10	g-Amino-N-Butyric acid		0.21131	0.29146	0.23014	0.26413	0.19564	0.19483	0.23988	0.22113	1.01396	0.81151	0.24041	0.30884	0.17851	0.18359	0.20101	0.16861	0.31101	0.20887	0.20805	0.28995	0.2744	0.20393	0.22872	0.17815	0.2019	0.17742	0.19131	0.17601	0.19632	0.15992	0.2825	0.16883	0.2393	0.15763	0.20818	0.17207	0.1951	0.15971	0.16565	0.1738	0.22616	0.17841	0.2804	0.22947	0.23077
PM02A	E10	10	a-Keto-Valeric acid		0.19286	0.25067	0.24046	0.27156	0.20764	0.22085	0.20044	0.1819	0.24887	0.18454	0.2102	0.27025	0.17184	0.15411	0.18975	0.21338	0.24758	0.19758	0.25675	0.18408	0.26828	0.19368	0.24602	0.16599	0.17753	0.15534	0.17371	0.30765	0.17238	0.1428	0.1698	0.20282	0.20729	0.18199	0.32353	0.25084	0.17539	0.14202	0.17266	0.19735	0.18084	0.15913	0.20771	0.16747	0.17997
PM02A	F10	10	Succinamic acid		0.17075	0.35026	0.35224	0.23737	0.17717	0.17293	0.18471	0.17137	0.33437	0.2702	0.18407	0.25612	0.1601	0.16207	0.1787	0.15287	0.23531	0.19472	0.18298	0.17895	0.22396	0.17352	0.18416	0.13903	0.18238	0.15738	0.18573	0.13812	0.1718	0.12613	0.15979	0.13162	0.21379	0.12697	0.19056	0.17175	0.25103	0.12851	0.14155	0.14607	0.184	0.13952	0.20274	0.16347	0.17657
PM02A	G10	10	L-Leucine		0.16962	0.2072	0.18522	0.23434	0.18877	0.15351	0.17278	0.16261	0.21491	0.18214	0.17414	0.19258	0.16532	0.17861	0.17088	0.14194	0.23005	0.1589	0.16694	0.19867	0.32938	0.15085	0.16969	0.12214	0.16247	0.12553	0.15516	0.11317	0.16231	0.10993	0.17272	0.1218	0.19472	0.12062	0.17517	0.13459	0.32946	0.12604	0.12149	0.12383	0.17241	0.12281	0.19818	0.13539	0.17115
PM02A	H10	10	2,3-Butanediol		0.17448	0.2325	0.15904	0.25704	0.17473	0.15751	0.18214	0.15839	0.26915	0.20404	0.16828	0.23553	0.13435	0.14868	0.1776	0.12175	0.2165	0.16224	0.19134	0.18858	0.22414	0.16839	0.15285	0.11739	0.1593	0.15787	0.17252	0.12052	0.15494	0.11511	0.15811	0.13627	0.21529	0.1221	0.17783	0.13717	0.15229	0.13496	0.13973	0.13975	0.17324	0.12423	0.20291	0.13734	0.15323
PM02A	A11	11	Mannan		0.14468	0.1363	0.14255	0.14777	0.139	0.12836	0.14095	0.12032	0.17951	0.14043	0.13486	0.12547	0.12726	0.12251	0.13736	0.12707	0.18143	0.16009	0.1293	0.12303	0.13139	0.13076	0.15608	0.12216	0.13862	0.13601	0.13831	0.1174	0.12923	0.11828	0.137	0.12047	0.17335	0.11563	0.13374	0.13113	0.2144	0.11908	0.12443	0.12423	0.25156	0.11753	0.1355	0.11821	0.13294
PM02A	B11	11	D-Fucose		0.21267	0.29028	0.20768	0.23591	0.21128	0.20218	0.21627	0.19506	0.19653	0.17394	0.21553	0.25764	0.19145	0.18003	0.20622	0.16596	0.23692	0.19517	0.21279	0.21146	0.23858	0.20822	0.23183	0.1495	0.205	0.2092	0.20273	0.1564	0.2046	0.15522	0.24369	0.17014	0.22819	0.15151	0.21291	0.16448	0.19956	0.16036	0.15508	0.16699	0.21064	0.17499	0.23313	0.1811	0.22199
PM02A	C11	11	b-Methyl-D-Xyloside		0.2698	0.38816	0.30873	0.297	0.23413	0.23513	0.22074	0.23568	0.25556	0.21736	0.21797	0.33124	0.19174	0.20102	0.23737	0.2298	0.27916	0.23315	0.24504	0.25041	0.30033	0.22125	0.28449	0.22267	0.22855	0.1882	0.34618	0.22904	0.24068	0.20127	0.46635	0.19158	0.26436	0.1739	0.28121	0.25766	0.23549	0.1978	0.19055	0.19511	0.30263	0.22468	0.31624	0.24627	0.29635
PM02A	D11	11	d-Amino Valeric acid		0.24043	0.33696	0.31601	0.26212	0.20512	0.18593	0.2199	0.19224	0.22188	0.18736	0.2102	0.26197	0.17015	0.16487	0.1991	0.16793	0.21628	0.18703	0.1965	0.22808	0.20526	0.16762	0.26998	0.19109	0.19442	0.1569	0.19968	0.17202	0.18439	0.15891	0.23538	0.16348	0.20326	0.15269	0.20865	0.26478	0.35643	0.151	0.15809	0.16415	0.24483	0.1789	0.28865	0.21245	0.25087
PM02A	E11	11	Itaconic acid		0.20694	0.31767	0.21815	0.24991	0.20171	0.17787	0.20305	0.17819	0.27838	0.2234	0.30052	0.25608	0.17381	0.17567	0.19102	0.21528	0.25062	0.19254	0.25717	0.20489	0.26589	0.2503	0.22573	0.23379	0.19823	0.19945	0.25749	0.3038	0.28547	0.15166	0.18297	0.18742	0.218	0.19987	0.44469	0.2589	0.19952	0.18616	0.23983	0.25461	0.26356	0.21281	0.24868	0.22081	0.19672
PM02A	F11	11	D-Tartaric acid		0.17308	0.24494	0.17969	0.23591	0.18789	0.1767	0.17872	0.20038	0.26067	0.20949	0.17695	0.22211	0.15662	0.16101	0.17786	0.13467	0.26605	0.17843	0.18694	0.183	0.22646	0.16116	0.18523	0.14053	0.18253	0.15542	0.18054	0.13518	0.16912	0.12326	0.17199	0.14718	0.21646	0.12978	0.20029	0.15401	0.17579	0.14488	0.14889	0.15174	0.19165	0.13516	0.20652	0.15155	0.18258
PM02A	G11	11	L-Lysine		0.17465	0.20682	0.17335	0.23667	0.19727	0.1633	0.17782	0.17668	0.26502	0.2076	0.1674	0.19347	0.15252	0.14253	0.17404	0.11687	0.21469	0.15855	0.16581	0.16565	0.20745	0.1356	0.20002	0.11926	0.17114	0.13438	0.15767	0.11553	0.15835	0.11742	0.17173	0.14241	0.19432	0.11621	0.17712	0.13388	0.15735	0.12618	0.12691	0.13461	0.18448	0.12839	0.19585	0.14006	0.18236
PM02A	H11	11	2,3-Butanedione		0.17455	0.20247	0.18743	0.21771	0.185	0.17645	0.18721	0.16479	0.24858	0.2061	0.18419	0.22225	0.15935	0.16846	0.19292	0.15109	0.2308	0.20352	0.21239	0.18108	0.21909	0.17253	0.18336	0.14514	0.17439	0.16104	0.17868	0.14914	0.18043	0.14295	0.17338	0.15231	0.21102	0.14589	0.20337	0.15766	0.19374	0.15184	0.14957	0.1617	0.16593	0.13386	0.17249	0.15925	0.16343
PM02A	A12	12	Pectin		0.1696	0.16531	0.15623	0.16609	0.15681	0.15788	0.16576	0.15822	0.23779	0.2047	0.16608	0.15988	0.15927	0.15062	0.16092	0.15026	0.19464	0.17062	0.15757	0.15941	0.1659	0.15564	0.17366	0.15715	0.17858	0.15437	0.17163	0.153	0.16671	0.14679	0.17152	0.15333	0.17439	0.14438	0.16468	0.15536	0.16712	0.14902	0.15064	0.15572	0.16183	0.14761	0.16614	0.14577	0.15984
PM02A	B12	12	3-O-b-D-Galactopyranosyl-D-Arabinose		0.11331	0.19332	0.11267	0.1074	0.11106	0.11273	0.11358	0.10717	0.14802	0.11471	0.11632	0.10834	0.11402	0.11141	0.11487	0.10781	0.11597	0.10996	0.11173	0.10899	0.11095	0.11388	0.15475	0.10765	0.11502	0.11928	0.11442	0.10709	0.11071	0.10859	0.11648	0.1108	0.11282	0.10766	0.1281	0.10847	0.12862	0.11286	0.10912	0.10969	0.11305	0.11093	0.10846	0.10981	0.1077
PM02A	C12	12	Palatinose		0.783	0.84239	0.78707	0.72821	0.83452	0.77979	0.93641	0.76246	0.96193	0.73881	0.87796	0.88642	0.694	0.685	0.77508	0.63684	0.97037	0.82067	0.96653	0.69218	0.94312	0.76328	0.6919	0.63866	0.79915	0.67728	0.84101	0.73659	0.84362	0.65262	0.9253	0.8108	0.73302	0.64109	0.77555	0.72109	0.76038	0.62682	0.61461	0.65648	0.83077	0.55698	0.74146	0.59315	0.76081
PM02A	D12	12	Butyric acid		0.27727	0.35234	0.28831	0.34154	0.21575	0.26681	0.17545	0.24421	0.2376	0.18468	0.1779	0.26712	0.15504	0.21757	0.23084	0.2216	0.40942	0.41026	0.34592	0.33477	0.24561	0.25754	0.48206	0.24224	0.20386	0.22074	0.27658	0.27792	0.32051	0.31092	0.31255	0.30916	0.2726	0.21244	0.5394	0.44366	0.24253	0.20341	0.23534	0.2613	0.26823	0.2797	0.27409	0.35489	0.24832
PM02A	E12	12	5-Keto-D-Gluconic acid		0.45176	0.41998	0.45173	0.56686	0.49578	0.39169	0.45685	0.42264	0.53627	0.4184	0.4438	0.4561	0.46003	0.42074	0.54743	0.41537	0.65576	0.4405	0.5286	0.52368	0.60342	0.46677	0.56819	0.39314	0.46484	0.48981	0.49678	0.45137	0.48791	0.40585	0.4646	0.41193	0.57964	0.37794	0.56639	0.4377	0.49251	0.41278	0.41254	0.43967	0.53777	0.39492	0.5417	0.36833	0.46904
PM02A	F12	12	L-Tartaric acid		0.14924	0.20697	0.14268	0.20628	0.1542	0.15235	0.14953	0.17976	0.22396	0.17868	0.14276	0.20414	0.13901	0.14378	0.1476	0.12945	0.21978	0.17508	0.16788	0.16632	0.20465	0.16157	0.17575	0.13342	0.15421	0.14775	0.16259	0.13359	0.15008	0.1241	0.15637	0.13977	0.1938	0.12976	0.18339	0.1539	0.15311	0.14178	0.14038	0.15716	0.16485	0.13006	0.18302	0.14392	0.16345
PM02A	G12	12	L-Methionine		0.13031	0.13765	0.12959	0.16894	0.11864	0.11266	0.12087	0.11242	0.19807	0.17502	0.11843	0.12509	0.11861	0.11999	0.12835	0.11559	0.1595	0.12813	0.13143	0.12703	0.13684	0.12104	0.14861	0.11911	0.12354	0.11369	0.14146	0.11692	0.13543	0.11351	0.13262	0.11464	0.13167	0.11001	0.13643	0.12703	0.12117	0.13473	0.1118	0.14291	0.13935	0.11268	0.15024	0.13014	0.13664
PM02A	H12	12	3-Hydroxy-2-butanone		0.20363	0.21436	0.18168	0.23393	0.19085	0.18157	0.17886	0.16815	0.30898	0.21321	0.1789	0.22875	0.16018	0.16251	0.1949	0.13508	0.23353	0.18163	0.20185	0.18115	0.244	0.17248	0.19067	0.13321	0.1754	0.16465	0.18339	0.14486	0.18528	0.12319	0.18726	0.15644	0.22413	0.14058	0.20558	0.16659	0.17412	0.16941	0.15078	0.15927	0.20548	0.14214	0.22029	0.15483	0.19105
[truncated: 9 more columns]
