# Supplementary material for: Metabolic variation in natural populations of wild yeast
Source: Ecol Evol. 2015 Jan 14;5(3):722–32. doi: 10.1002/ece3.1376 (PMC4328774; doi:10.1002/ece3.1376)
Supplement: Supplementary file 5 [file ece30005-0722-sd5.xlsx]

## Sheet: PM1
PM1 Plate (rep)	well	no dye 590	with dye 590	Blank of no dye	Blank of with dye
1	1	0.10324	0.19356	0.07872	0.07357
1	2	0.15562	0.23255	0.07312	0.07264
1	3	0.18465	0.18126	0.07304	0.07419
1	4	0.22405	0.23817	0.07329	0.09462
1	5	0.22494	0.23585	0.0749	0.07513
1	6	0.38919	0.77023	0.07198	0.07408
1	7	0.23481	0.26169	0.07499	0.07486
1	8	0.24245	0.27888	0.08045	0.07546
1	9	0.15286	0.16781	0.07595	0.07773
1	10	0.25037	0.28041	0.07694	0.07514
1	11	0.4244	0.72874	0.07442	0.07458
1	12	0.22713	0.26355	0.07273	0.07379
1	13	0.16164	0.17382	0.07579	0.0751
1	14	0.21449	0.17147	0.07433	0.07507
1	15	0.22828	0.20167	0.08165	0.07772
1	16	0.21839	0.2026	0.08602	0.07961
1	17	0.21039	0.26471	0.08101	0.10955
1	18	0.20921	0.27765	0.07895	0.09756
1	19	0.21289	0.30733	0.0835	0.10271
1	20	0.22226	0.46607	0.07949	0.1093
1	21	0.22641	0.37327	0.08046	0.08109
1	22	0.23426	0.32656	0.10723	0.08384
1	23	0.25105	0.35977	0.09945	0.08068
1	24	0.29748	0.28485	0.0785	0.07856
1	25	0.17534	0.17663	0.07475	0.07401
1	26	0.16925	0.13825	0.07578	0.07849
1	27	0.18551	0.1871	0.07837	0.09573
1	28	0.17526	0.404	0.07537	0.08015
1	29	0.21886	0.27324	0.07625	0.07838
1	30	0.20119	0.21119	0.0791	0.07748
1	31	0.38791	0.7911	0.08006	0.08206
1	32	0.22234	0.50457	0.08277	0.08291
1	33	0.34619	0.80284	0.0754	0.08018
1	34	0.26761	0.46257	0.0823	0.07996
1	35	0.21486	0.33644	0.07737	0.0774
1	36	0.27409	0.33948	0.08003	0.07996
1	37	0.18494	0.17427	0.07343	0.07427
1	38	0.15584	0.18497	0.07539	0.0762
1	39	0.16306	0.18187	0.07702	0.07588
1	40	0.17187	0.21069	0.08429	0.08174
1	41	0.20026	0.27926	0.07845	0.0775
1	42	0.17702	0.23982	0.07936	0.08225
1	43	0.20211	0.26409	0.08488	0.08386
1	44	0.21771	0.26006	0.08003	0.07962
1	45	0.22097	0.28813	0.085	0.08064
1	46	0.22077	0.348	0.08524	0.08211
1	47	0.39898	0.71173	0.08317	0.0806
1	48	0.27579	0.28358	0.08317	0.08325
1	49	0.23784	0.48683	0.10027	0.07486
1	50	0.18533	0.18785	0.09564	0.08015
1	51	0.16551	0.20505	0.11616	0.11217
1	52	0.1655	0.19407	0.09505	0.08168
1	53	0.16507	0.29244	0.08522	0.08849
1	54	0.1677	0.19409	0.09649	0.09063
1	55	0.17664	0.21798	0.10418	0.12344
1	56	0.19049	0.2284	0.11098	0.08527
1	57	0.20443	0.23706	0.15434	0.08773
1	58	0.26015	0.31927	0.10785	0.10124
1	59	0.22588	0.37405	0.10703	0.09943
1	60	0.26154	0.26797	0.16395	0.07938
1	61	0.20671	0.1855	0.07591	0.07603
1	62	0.1814	0.21482	0.07681	0.09524
1	63	0.14713	0.1809	0.07663	0.07742
1	64	0.14776	0.16004	0.08144	0.07782
1	65	0.17568	0.22547	0.08444	0.14261
1	66	0.16366	0.19049	0.08188	0.08212
1	67	0.17321	0.34343	0.09505	0.09993
1	68	0.19645	0.22787	0.09213	0.12076
1	69	0.18431	0.19977	0.08691	0.08497
1	70	0.19746	0.26532	0.09022	0.08698
1	71	0.22482	0.22281	0.0893	0.09088
1	72	0.23385	0.20968	0.12097	0.08653
1	73	0.20097	0.17687	0.07589	0.08131
1	74	0.16865	0.16862	0.07351	0.09794
1	75	0.15006	0.19074	0.07538	0.10325
1	76	0.1302	0.1902	0.07366	0.11532
1	77	0.14149	0.1966	0.07779	0.10195
1	78	0.17629	0.19279	0.0917	0.09737
1	79	0.1445	0.25645	0.08229	0.10526
1	80	0.17769	0.18979	0.08105	0.08732
1	81	0.19158	0.19959	0.0838	0.10241
1	82	0.24911	0.3306	0.07716	0.08666
1	83	0.20623	0.19464	0.07711	0.08158
1	84	0.21717	0.21909	0.07653	0.09431
1	85	0.20288	0.18538	0.07273	0.07633
1	86	0.19467	0.16062	0.0772	0.07809
1	87	0.19606	0.16657	0.0771	0.0771
1	88	0.18522	0.15756	0.08635	0.07755
1	89	0.18907	0.177	0.07447	0.07621
1	90	0.17384	0.33907	0.07638	0.07582
1	91	0.19622	0.18412	0.07286	0.07591
1	92	0.23775	0.59348	0.0786	0.07904
1	93	0.22262	0.1821	0.07748	0.07587
1	94	0.20915	0.2115	0.07778	0.07834
1	95	0.19347	0.20984	0.12706	0.08149
1	96	0.19153	0.17699	0.07734	0.08071
2	1	0.12676	0.19825	0.07701	0.07235
2	2	0.12401	0.25744	0.07198	0.07193
2	3	0.12639	0.23162	0.07371	0.07962
2	4	0.13661	0.31164	0.07346	0.07263
2	5	0.15122	0.43545	0.0752	0.07479
2	6	0.34831	0.78028	0.07346	0.07277
2	7	0.15907	0.38603	0.074	0.07405
2	8	0.16975	0.41593	0.07424	0.07355
2	9	0.12973	0.23725	0.0782	0.07364
2	10	0.1798	0.37715	0.07476	0.07322
2	11	0.34674	0.76904	0.07497	0.07583
2	12	0.20452	0.49083	0.07399	0.07188
2	13	0.13178	0.17998	0.07396	0.07377
2	14	0.13752	0.20667	0.0768	0.07346
2	15	0.15287	0.27743	0.07972	0.07729
2	16	0.16375	0.29513	0.08229	0.07768
2	17	0.16546	0.40364	0.08612	0.07705
2	18	0.17282	0.36137	0.08672	0.07741
2	19	0.16276	0.35576	0.08066	0.07939
2	20	0.16882	0.52134	0.07987	0.07836
2	21	0.19283	0.36156	0.08318	0.08147
2	22	0.18172	0.35143	0.08265	0.08343
2	23	0.18438	0.37852	0.07978	0.08573
2	24	0.19725	0.51354	0.07959	0.0788
2	25	0.12548	0.18862	0.07392	0.07329
2	26	0.12008	0.19888	0.07428	0.07963
2	27	0.13319	0.27459	0.07683	0.07611
2	28	0.13946	0.62126	0.07729	0.08466
2	29	0.14575	0.3953	0.07116	0.07538
2	30	0.15834	0.31974	0.07536	0.07563
2	31	0.34654	0.78727	0.07578	0.07598
2	32	0.17571	0.40926	0.08309	0.07962
2	33	0.33642	0.81089	0.07749	0.07672
2	34	0.23861	0.45793	0.07716	0.07772
2	35	0.17806	0.33596	0.07761	0.07553
2	36	0.18741	0.46856	0.07812	0.07759
2	37	0.13612	0.23049	0.07376	0.07416
2	38	0.13269	0.22341	0.07545	0.07466
2	39	0.13755	0.27688	0.07579	0.07349
2	40	0.14829	0.28441	0.07857	0.08017
2	41	0.18355	0.43766	0.07518	0.07511
2	42	0.16655	0.33401	0.08524	0.07762
2	43	0.15657	0.30684	0.08433	0.08373
2	44	0.17084	0.30988	0.07847	0.0775
2	45	0.17216	0.31713	0.07962	0.07871
2	46	0.17991	0.31775	0.08142	0.07966
2	47	0.30731	0.71895	0.08057	0.07988
2	48	0.18799	0.39401	0.08163	0.08133
2	49	0.13941	0.24514	0.08339	0.074
2	50	0.14001	0.27385	0.08903	0.07481
2	51	0.14203	0.29093	0.0944	0.07903
2	52	0.1827	0.30324	0.12606	0.07853
2	53	0.15312	0.34044	0.07631	0.0782
2	54	0.15591	0.25198	0.08915	0.07634
2	55	0.15181	0.27428	0.08433	0.11847
2	56	0.15434	0.34168	0.08083	0.14163
2	57	0.17102	0.29192	0.09287	0.08309
2	58	0.28029	0.31869	0.18302	0.08862
2	59	0.25144	0.30325	0.15576	0.08158
2	60	0.17466	0.4132	0.08326	0.08192
2	61	0.14149	0.24185	0.07599	0.07637
2	62	0.13464	0.30048	0.07873	0.07675
2	63	0.14594	0.27305	0.07736	0.07578
2	64	0.13817	0.25433	0.07665	0.0758
2	65	0.13844	0.29714	0.08641	0.08605
2	66	0.15317	0.29453	0.0884	0.0799
2	67	0.15686	0.46538	0.08749	0.08371
2	68	0.16651	0.27863	0.08921	0.10767
2	69	0.15926	0.24693	0.08961	0.08686
2	70	0.1651	0.40818	0.07867	0.08368
2	71	0.17031	0.30417	0.08245	0.07981
2	72	0.17087	0.43101	0.08571	0.08846
2	73	0.13058	0.24516	0.07417	0.07309
2	74	0.13213	0.25078	0.08007	0.07336
2	75	0.14293	0.28599	0.10253	0.07432
2	76	0.13428	0.27627	0.08355	0.07677
2	77	0.14696	0.31047	0.08998	0.07922
2	78	0.14728	0.29578	0.08521	0.07596
2	79	0.15178	0.33057	0.09516	0.08418
2	80	0.1487	0.31385	0.08398	0.07694
2	81	0.1501	0.21292	0.08081	0.07776
2	82	0.19543	0.46376	0.08345	0.07553
2	83	0.14906	0.3203	0.08679	0.07608
2	84	0.14625	0.44723	0.0792	0.07616
2	85	0.14082	0.25017	0.07439	0.07287
2	86	0.14392	0.29471	0.07915	0.07631
2	87	0.13998	0.32985	0.07669	0.07489
2	88	0.14005	0.33663	0.07693	0.07616
2	89	0.15716	0.3958	0.07581	0.08751
2	90	0.14383	0.69543	0.07519	0.07496
2	91	0.14889	0.34986	0.07517	0.07445
2	92	0.20608	0.81987	0.0793	0.07917
2	93	0.17042	0.37786	0.07757	0.07507
2	94	0.16131	0.46319	0.07805	0.09063
2	95	0.15438	0.38587	0.08411	0.08498
2	96	0.15994	0.39693	0.08089	0.07885
3	1	0.1303	0.16405	0.07262	0.07283
3	2	0.12671	0.21295	0.07175	0.07246
3	3	0.13206	0.16051	0.07407	0.0747
3	4	0.1469	0.21433	0.07309	0.07855
3	5	0.16382	0.22116	0.07499	0.07538
3	6	0.35527	0.75996	0.07246	0.07445
3	7	0.16926	0.24824	0.07397	0.0745
3	8	0.17435	0.28797	0.07405	0.07663
3	9	0.13866	0.16465	0.07483	0.07482
3	10	0.17996	0.27689	0.07224	0.07633
3	11	0.35522	0.71533	0.07291	0.07447
3	12	0.20544	0.24689	0.07303	0.07299
3	13	0.1355	0.15501	0.07348	0.07392
3	14	0.1353	0.16635	0.07394	0.07531
3	15	0.14425	0.19246	0.08054	0.07885
3	16	0.15355	0.19118	0.07721	0.08211
3	17	0.15448	0.21696	0.07665	0.08046
3	18	0.16502	0.23109	0.07872	0.0844
3	19	0.16821	0.25898	0.07928	0.08149
3	20	0.16821	0.4703	0.07801	0.12792
3	21	0.19118	0.34785	0.08196	0.08193
3	22	0.17679	0.29239	0.08288	0.0827
3	23	0.19069	0.35338	0.07998	0.07948
3	24	0.20107	0.28618	0.07943	0.08046
3	25	0.12845	0.15364	0.07382	0.0745
3	26	0.12141	0.13122	0.07412	0.07468
3	27	0.13116	0.16926	0.07638	0.07638
3	28	0.13952	0.42889	0.07494	0.08102
3	29	0.16459	0.26812	0.07573	0.07329
3	30	0.15785	0.20441	0.076	0.07771
3	31	0.34664	0.78914	0.07477	0.07642
3	32	0.1722	0.4968	0.0802	0.08334
3	33	0.34843	0.79758	0.07553	0.07653
3	34	0.25412	0.45639	0.07763	0.07677
3	35	0.18206	0.30892	0.07477	0.077
3	36	0.19816	0.33598	0.07925	0.07768
3	37	0.13057	0.16257	0.0734	0.07409
3	38	0.12982	0.17242	0.07487	0.0804
3	39	0.13978	0.16558	0.08049	0.07812
3	40	0.14281	0.19285	0.08082	0.08076
3	41	0.15583	0.26202	0.07555	0.07476
3	42	0.15945	0.22931	0.07851	0.08286
3	43	0.15933	0.24468	0.08393	0.08332
3	44	0.17469	0.23875	0.07927	0.07942
3	45	0.1773	0.2616	0.07965	0.07862
3	46	0.18016	0.3157	0.08248	0.08041
3	47	0.29849	0.63933	0.08117	0.0797
3	48	0.20363	0.28215	0.08203	0.08049
3	49	0.14717	0.16343	0.08509	0.0787
3	50	0.13433	0.17473	0.08564	0.08532
3	51	0.15317	0.17368	0.10348	0.08375
3	52	0.13407	0.18528	0.08418	0.08048
3	53	0.14279	0.27556	0.08587	0.08041
3	54	0.14502	0.22128	0.07564	0.1126
3	55	0.14198	0.24617	0.07999	0.12712
3	56	0.15765	0.21624	0.07989	0.07837
3	57	0.17092	0.2262	0.08625	0.07584
3	58	0.18471	0.31681	0.08377	0.07968
3	59	0.23169	0.36487	0.13627	0.0935
3	60	0.19263	0.25516	0.09708	0.08338
3	61	0.1359	0.16805	0.07618	0.07587
3	62	0.12829	0.19863	0.07458	0.08785
3	63	0.1331	0.16887	0.07725	0.07876
3	64	0.13201	0.16794	0.07614	0.07825
3	65	0.13737	0.17948	0.08408	0.08336
3	66	0.13419	0.17346	0.08271	0.08581
3	67	0.15099	0.30786	0.09349	0.08349
3	68	0.15891	0.2052	0.09592	0.12209
3	69	0.16308	0.18473	0.08289	0.08232
3	70	0.16352	0.24892	0.08096	0.08316
3	71	0.17368	0.24035	0.08081	0.0836
3	72	0.17046	0.21488	0.09428	0.08959
3	73	0.12797	0.16307	0.07429	0.09169
3	74	0.12803	0.14794	0.07365	0.07361
3	75	0.12535	0.15272	0.07382	0.08044
3	76	0.12339	0.16221	0.07523	0.08731
3	77	0.13386	0.16493	0.08243	0.07998
3	78	0.13579	0.17246	0.08045	0.07773
3	79	0.13592	0.23502	0.08389	0.08677
3	80	0.13467	0.18321	0.07895	0.07993
3	81	0.14558	0.17704	0.08244	0.08591
3	82	0.178	0.32445	0.07997	0.08772
3	83	0.14621	0.19284	0.07651	0.08347
3	84	0.1466	0.203	0.07681	0.07576
3	85	0.14138	0.1627	0.07282	0.07696
3	86	0.13677	0.15155	0.07694	0.07763
3	87	0.14514	0.15931	0.07654	0.0777
3	88	0.14529	0.1578	0.08617	0.07776
3	89	0.1403	0.17676	0.0751	0.07579
3	90	0.14074	0.33132	0.07511	0.07558
3	91	0.14337	0.17496	0.07363	0.09271
3	92	0.1801	0.6023	0.08105	0.07829
3	93	0.1603	0.18628	0.07702	0.07768
3	94	0.15671	0.19735	0.07745	0.08932
3	95	0.15843	0.2109	0.12598	0.09606
3	96	0.15982	0.19664	0.08055	0.07855
4	1	0.13003	0.20615	0.07287	0.07277
4	2	0.12756	0.24746	0.07043	0.07012
4	3	0.12963	0.1859	0.0731	0.07562
4	4	0.14586	0.20697	0.07301	0.07321
4	5	0.15587	0.22204	0.07527	0.0761
4	6	0.32971	0.74475	0.0736	0.07272
4	7	0.16045	0.2512	0.07382	0.07439
4	8	0.16625	0.2919	0.07295	0.07334
4	9	0.12948	0.18142	0.09508	0.07471
4	10	0.17057	0.27577	0.0752	0.07259
4	11	0.34629	0.75855	0.07131	0.0734
4	12	0.18408	0.26528	0.07402	0.07361
4	13	0.13183	0.19047	0.07342	0.07476
4	14	0.13505	0.19166	0.07401	0.0741
4	15	0.14724	0.21112	0.08144	0.08853
4	16	0.15431	0.18999	0.07786	0.07945
4	17	0.15456	0.22225	0.07733	0.08106
4	18	0.16219	0.24727	0.07755	0.08169
4	19	0.17134	0.28404	0.08008	0.09324
4	20	0.1658	0.46152	0.0768	0.10141
4	21	0.19133	0.38795	0.08236	0.10183
4	22	0.17738	0.30397	0.08256	0.08312
4	23	0.1859	0.33567	0.08075	0.07869
4	24	0.19428	0.27026	0.08291	0.07865
4	25	0.12722	0.18061	0.07631	0.07502
4	26	0.12145	0.14452	0.07388	0.08305
4	27	0.13085	0.17835	0.07532	0.07989
4	28	0.13687	0.41259	0.07349	0.08038
4	29	0.17841	0.27267	0.07599	0.08451
4	30	0.14541	0.20411	0.07724	0.07771
4	31	0.34071	0.75291	0.07652	0.07776
4	32	0.17498	0.47978	0.07922	0.07954
4	33	0.34747	0.78951	0.07433	0.07988
4	34	0.25042	0.47916	0.08062	0.07657
4	35	0.18029	0.32168	0.07656	0.07472
4	36	0.17405	0.30903	0.08009	0.07818
4	37	0.13566	0.17494	0.07601	0.07396
4	38	0.13416	0.17578	0.07499	0.07995
4	39	0.14474	0.1709	0.08498	0.07406
4	40	0.14039	0.18992	0.08228	0.08009
4	41	0.16407	0.26021	0.07682	0.07592
4	42	0.15941	0.22366	0.07948	0.08051
4	43	0.15625	0.25537	0.08407	0.08265
4	44	0.17144	0.25829	0.07916	0.07788
4	45	0.17168	0.29017	0.08131	0.07885
4	46	0.18064	0.3535	0.08391	0.08062
4	47	0.29967	0.70582	0.0811	0.07996
4	48	0.18464	0.26251	0.08183	0.08101
4	49	0.17	0.18531	0.11888	0.07524
4	50	0.16591	0.17899	0.11816	0.08274
4	51	0.15174	0.20527	0.1104	0.10718
4	52	0.14681	0.20185	0.09792	0.09389
4	53	0.16005	0.28049	0.0845	0.09003
4	54	0.14386	0.19496	0.07678	0.09063
4	55	0.14056	0.23518	0.07816	0.11518
4	56	0.15666	0.25032	0.08913	0.09797
4	57	0.17825	0.28773	0.10895	0.1337
4	58	0.20099	0.33992	0.11216	0.1022
4	59	0.2264	0.37839	0.13456	0.1049
4	60	0.18303	0.25714	0.08208	0.08572
4	61	0.14302	0.19235	0.08041	0.07697
4	62	0.14019	0.18518	0.08663	0.07445
4	63	0.13882	0.17574	0.08718	0.07527
4	64	0.14279	0.1677	0.08732	0.07524
4	65	0.14638	0.18925	0.09702	0.0845
4	66	0.23638	0.17054	0.1965	0.08138
4	67	0.17898	0.30817	0.11179	0.08442
4	68	0.15595	0.20445	0.09644	0.08496
4	69	0.15303	0.17813	0.08712	0.07999
4	70	0.15541	0.25263	0.08206	0.08101
4	71	0.17796	0.23715	0.08067	0.09274
4	72	0.1708	0.21634	0.11213	0.08794
4	73	0.13411	0.17801	0.07586	0.07652
4	74	0.12085	0.16302	0.07318	0.07682
4	75	0.12219	0.16691	0.07361	0.08861
4	76	0.12561	0.15769	0.07662	0.08007
4	77	0.12533	0.16656	0.07775	0.0789
4	78	0.13574	0.19155	0.08445	0.09375
4	79	0.13158	0.22104	0.08115	0.08108
4	80	0.13342	0.17452	0.07655	0.07724
4	81	0.13963	0.1714	0.07963	0.08273
4	82	0.16717	0.30541	0.07596	0.07709
4	83	0.14812	0.18805	0.076	0.08372
4	84	0.14464	0.18727	0.07583	0.07563
4	85	0.13434	0.18639	0.07476	0.07272
4	86	0.13608	0.16826	0.07768	0.07842
4	87	0.13674	0.16791	0.07782	0.07729
4	88	0.13491	0.16495	0.09092	0.09022
4	89	0.14109	0.17476	0.07407	0.0747
4	90	0.13486	0.32877	0.07449	0.07525
4	91	0.13538	0.1779	0.07164	0.07217
4	92	0.18363	0.50484	0.07964	0.07851
4	93	0.15823	0.17748	0.07804	0.07664
4	94	0.14606	0.18639	0.0777	0.07756
4	95	0.14939	0.20197	0.12998	0.11826
4	96	0.15827	0.18382	0.07823	0.07867

## Sheet: PM2
PM2 Plate (rep)	well	no dye 590	with dye 590	Blank for no dye	Blank for with dye
1	1	0.13027	0.16934	0.08387	0.07432
1	2	0.1298	0.15741	0.20218	0.18499
1	3	0.13204	0.14354	0.10594	0.11969
1	4	0.14846	0.15718	0.09774	0.08659
1	5	0.14478	0.15169	0.13713	0.15712
1	6	0.17024	0.23786	0.20342	0.13495
1	7	0.14591	0.19587	0.16301	0.17901
1	8	0.15759	0.18072	0.09325	0.08994
1	9	0.14896	0.17647	0.10475	0.09145
1	10	0.16233	0.16652	0.15694	0.13359
1	11	0.15808	0.15111	0.09911	0.09138
1	12	0.185	0.18041	0.13132	0.09203
1	13	0.13147	0.16926	0.08461	0.08817
1	14	0.13283	0.16664	0.07898	0.08334
1	15	0.12985	0.17736	0.07691	0.07591
1	16	0.15185	0.1919	0.08117	0.07729
1	17	0.17013	0.47234	0.08104	0.07565
1	18	0.15717	0.19374	0.08123	0.07923
1	19	0.15541	0.20413	0.09972	0.08704
1	20	0.16843	0.18235	0.09361	0.07821
1	21	0.16675	0.37257	0.09042	0.07786
1	22	0.16297	0.18461	0.0898	0.08279
1	23	0.16785	0.20157	0.08089	0.08361
1	24	0.14915	0.15283	0.10636	0.07999
1	25	0.12795	0.16221	0.08594	0.07804
1	26	0.1257	0.15573	0.07779	0.09134
1	27	0.13165	0.16286	0.07602	0.0836
1	28	0.13899	0.17101	0.07887	0.07424
1	29	0.14928	0.1821	0.07981	0.07965
1	30	0.30666	0.67659	0.08401	0.07391
1	31	0.15758	0.20776	0.07975	0.08192
1	32	0.1418	0.19522	0.0786	0.07554
1	33	0.14749	0.18304	0.08373	0.07427
1	34	0.15191	0.18351	0.08039	0.07505
1	35	0.16712	0.20888	0.08623	0.07524
1	36	0.27219	0.60319	0.08304	0.08481
1	37	0.15272	0.18966	0.08771	0.07379
1	38	0.13865	0.17565	0.10523	0.10116
1	39	0.13381	0.17872	0.07777	0.08295
1	40	0.14798	0.21566	0.08264	0.08277
1	41	0.1608	0.20377	0.09631	0.07754
1	42	0.25852	0.45641	0.1668	0.07654
1	43	0.28824	0.61167	0.0889	0.07707
1	44	0.15772	0.20126	0.08292	0.08829
1	45	0.14687	0.17281	0.1019	0.11194
1	46	0.17595	0.18994	0.09576	0.07911
1	47	0.16639	0.19088	0.09237	0.08743
1	48	0.17753	0.31572	0.08802	0.09198
1	49	0.11063	0.10766	0.23597	0.18993
1	50	0.13171	0.15589	0.08905	0.08036
1	51	0.12586	0.15438	0.19732	0.21509
1	52	0.14389	0.16833	0.09487	0.09087
1	53	0.12106	0.25112	0.11142	0.08548
1	54	0.14431	0.20992	0.09967	0.08922
1	55	0.16145	0.19312	0.12538	0.09444
1	56	0.1599	0.18021	0.09756	0.08765
1	57	0.15888	0.18117	0.10527	0.09643
1	58	0.14317	0.18346	0.09056	0.12524
1	59	0.16811	0.1873	0.10435	0.10676
1	60	0.16547	0.36271	0.08789	0.11005
1	61	0.17878	0.22546	0.07715	0.08062
1	62	0.14429	0.16634	0.08173	0.0808
1	63	0.14698	0.21287	0.16402	0.18311
1	64	0.14688	0.18567	0.09862	0.09712
1	65	0.14523	0.34139	0.1031	0.10667
1	66	0.15875	0.18114	0.08566	0.08275
1	67	0.16036	0.18359	0.10265	0.08297
1	68	0.16879	0.20236	0.19839	0.09711
1	69	0.16152	0.36376	0.08641	0.08457
1	70	0.15871	0.17041	0.08732	0.08337
1	71	0.16275	0.18471	0.11166	0.10523
1	72	0.16464	0.18833	0.10027	0.08133
1	73	0.12742	0.16622	0.08793	0.07554
1	74	0.13449	0.17162	0.10219	0.10623
1	75	0.13776	0.16455	0.08643	0.08037
1	76	0.14129	0.16775	0.09206	0.08062
1	77	0.12781	0.14972	0.08084	0.08719
1	78	0.12601	0.20795	0.08084	0.07541
1	79	0.1217	0.14242	0.08672	0.07525
1	80	0.14697	0.18556	0.10147	0.0801
1	81	0.13363	0.15273	0.33799	0.11893
1	82	0.14648	0.15879	0.09758	0.09552
1	83	0.15038	0.16308	0.11832	0.07869
1	84	0.13351	0.14957	0.08543	0.09274
1	85	0.14605	0.16218	0.0782	0.07448
1	86	0.14386	0.16281	0.51383	0.10173
1	87	0.14429	0.17232	0.085	0.08963
1	88	0.1319	0.15868	0.09372	0.08687
1	89	0.14592	0.18128	0.08145	0.07651
1	90	0.13517	0.14993	0.08617	0.07748
1	91	0.15592	0.2077	0.10004	0.09103
1	92	0.15642	0.20944	0.09002	0.07721
1	93	0.1958	0.4729	0.088	0.07809
1	94	0.17153	0.19891	0.08589	0.08039
1	95	0.16101	0.18699	0.08229	0.07867
1	96	0.15862	0.1845	0.08544	0.08852
2	1	0.13753	0.19946	0.07908	0.08579
2	2	0.12379	0.18985	0.20051	0.14189
2	3	0.13068	0.17274	0.11277	0.11505
2	4	0.14267	0.20961	0.13361	0.10365
2	5	0.14112	0.21989	0.14572	0.13732
2	6	0.16828	0.37398	0.15728	0.14328
2	7	0.14661	0.30386	0.11999	0.11017
2	8	0.1513	0.30612	0.10401	0.09275
2	9	0.14485	0.33748	0.10156	0.11405
2	10	0.15462	0.28415	0.15266	0.15967
2	11	0.14742	0.21673	0.09643	0.09748
2	12	0.18306	0.25941	0.13783	0.2476
2	13	0.17396	0.1903	0.11738	0.07415
2	14	0.13605	0.20307	0.08707	0.07676
2	15	0.14134	0.22432	0.09686	0.07469
2	16	0.15802	0.27586	0.09423	0.08397
2	17	0.1767	0.66171	0.08509	0.08023
2	18	0.17964	0.27259	0.08645	0.07873
2	19	0.16533	0.31687	0.07907	0.07675
2	20	0.16495	0.27239	0.08452	0.0813
2	21	0.15581	0.61007	0.07929	0.08649
2	22	0.15668	0.30393	0.07981	0.08661
2	23	0.16294	0.31265	0.08086	0.08305
2	24	0.13568	0.20176	0.10683	0.11024
2	25	0.13232	0.17919	0.07409	0.0722
2	26	0.12547	0.17655	0.08082	0.07311
2	27	0.13028	0.22357	0.07613	0.09101
2	28	0.14525	0.23555	0.08341	0.08317
2	29	0.14633	0.32294	0.07662	0.08172
2	30	0.28684	0.69428	0.07697	0.10387
2	31	0.16467	0.29884	0.08648	0.08252
2	32	0.14968	0.26139	0.09056	0.07457
2	33	0.15143	0.26653	0.081	0.08144
2	34	0.1471	0.27971	0.08679	0.07449
2	35	0.16075	0.28329	0.09167	0.0817
2	36	0.25446	0.68123	0.08648	0.07474
2	37	0.14446	0.19832	0.07534	0.07464
2	38	0.13986	0.19495	0.08983	0.0933
2	39	0.14611	0.2127	0.08259	0.07505
2	40	0.17181	0.28097	0.10922	0.07581
2	41	0.17367	0.29758	0.09532	0.07939
2	42	0.16834	0.58493	0.07671	0.07596
2	43	0.30084	0.65235	0.07735	0.07728
2	44	0.15791	0.35126	0.08789	0.07783
2	45	0.14485	0.26656	0.09466	0.08976
2	46	0.18923	0.31204	0.08896	0.09118
2	47	0.169	0.24415	0.08295	0.08956
2	48	0.1801	0.38756	0.13563	0.08638
2	49	0.09815	0.11175	0.13595	0.16047
2	50	0.13041	0.17185	0.09713	0.09986
2	51	0.13095	0.17814	0.16527	0.13372
2	52	0.15819	0.22145	0.10988	0.09876
2	53	0.12204	0.26564	0.0963	0.11069
2	54	0.15429	0.24745	0.1086	0.0803
2	55	0.15041	0.32486	0.09084	0.10014
2	56	0.15491	0.29633	0.11272	0.08837
2	57	0.16811	0.25132	0.1086	0.09371
2	58	0.16235	0.25756	0.12863	0.10648
2	59	0.15519	0.22406	0.09185	0.10189
2	60	0.17695	0.46585	0.10416	0.08715
2	61	0.17107	0.2154	0.07726	0.07439
2	62	0.13936	0.18027	0.07815	0.0889
2	63	0.14956	0.24241	0.15021	0.16392
2	64	0.21663	0.23299	0.16425	0.11373
2	65	0.14997	0.36873	0.13771	0.0831
2	66	0.1633	0.21551	0.09973	0.09268
2	67	0.16175	0.21263	0.08386	0.084
2	68	0.16328	0.25262	0.19772	0.09194
2	69	0.15897	0.44547	0.09799	0.08908
2	70	0.15269	0.21615	0.10419	0.07886
2	71	0.15538	0.21815	0.09452	0.09782
2	72	0.15538	0.20618	0.09737	0.09029
2	73	0.12622	0.16917	0.08542	0.0794
2	74	0.13657	0.15703	0.07574	0.07476
2	75	0.13415	0.16904	0.08499	0.08163
2	76	0.13823	0.18094	0.07523	0.09026
2	77	0.12713	0.18054	0.08889	0.09977
2	78	0.13928	0.23218	0.09836	0.09602
2	79	0.12473	0.15876	0.08148	0.07597
2	80	0.13605	0.18918	0.07566	0.07536
2	81	0.13093	0.17176	0.19968	0.24751
2	82	0.13739	0.17072	0.11409	0.15764
2	83	0.14708	0.17574	0.10916	0.08481
2	84	0.1275	0.15575	0.08853	0.08132
2	85	0.1315	0.15941	0.1165	0.0856
2	86	0.15454	0.1554	0.49887	0.44379
2	87	0.14347	0.17176	0.09278	0.07482
2	88	0.13737	0.1631	0.14327	0.08298
2	89	0.15425	0.17634	0.078	0.08616
2	90	0.13032	0.14272	0.07738	0.08402
2	91	0.15326	0.18886	0.08388	0.09172
2	92	0.15787	0.20247	0.11811	0.07664
2	93	0.1861	0.47946	0.08455	0.09445
2	94	0.16341	0.20199	0.09347	0.07856
2	95	0.1625	0.18341	0.08387	0.07636
2	96	0.15164	0.18654	0.08153	0.07743
3	1	0.12949	0.15786	0.072	0.08664
3	2	0.12274	0.15514	0.13442	0.16098
3	3	0.13136	0.14688	0.12898	0.10633
3	4	0.13959	0.15587	0.10535	0.15017
3	5	0.1401	0.15907	0.17863	0.0973
3	6	0.16011	0.2564	0.16722	0.12393
3	7	0.14683	0.2103	0.12014	0.11221
3	8	0.15783	0.1854	0.12705	0.08565
3	9	0.14796	0.19914	0.10417	0.1041
3	10	0.14464	0.17966	0.13713	0.08864
3	11	0.14815	0.17551	0.08227	0.0974
3	12	0.18762	0.18848	0.16767	0.09154
3	13	0.13685	0.16001	0.07641	0.0789
3	14	0.13938	0.16663	0.10242	0.09825
3	15	0.1371	0.16896	0.08294	0.07561
3	16	0.17391	0.17638	0.08065	0.07674
3	17	0.16996	0.49133	0.09413	0.07838
3	18	0.16711	0.18899	0.07736	0.08208
3	19	0.16814	0.19559	0.08002	0.08088
3	20	0.16398	0.19055	0.08475	0.10338
3	21	0.16401	0.39776	0.08414	0.07878
3	22	0.16725	0.18773	0.08377	0.08577
3	23	0.16696	0.20145	0.0807	0.07885
3	24	0.15043	0.14948	0.09181	0.09058
3	25	0.1294	0.15628	0.07258	0.07323
3	26	0.12838	0.15125	0.08195	0.07724
3	27	0.13125	0.15749	0.07352	0.08938
3	28	0.14956	0.17287	0.08387	0.07531
3	29	0.1495	0.18814	0.07515	0.07466
3	30	0.30396	0.67042	0.07802	0.08505
3	31	0.16404	0.20326	0.08563	0.0762
3	32	0.16211	0.20789	0.09118	0.08583
3	33	0.1543	0.17813	0.11638	0.08442
3	34	0.1592	0.17888	0.07706	0.07486
3	35	0.16705	0.19182	0.08383	0.09261
3	36	0.25938	0.55079	0.1118	0.07596
3	37	0.14046	0.16879	0.07365	0.07772
3	38	0.13964	0.17014	0.10378	0.08072
3	39	0.13716	0.17343	0.0749	0.08473
3	40	0.14974	0.21326	0.0845	0.09122
3	41	0.16359	0.18612	0.09485	0.07739
3	42	0.18611	0.43135	0.10303	0.08749
3	43	0.30488	0.59392	0.07807	0.08144
3	44	0.16217	0.2005	0.0839	0.07762
3	45	0.14336	0.1734	0.11235	0.08758
3	46	0.17636	0.18748	0.0815	0.0809
3	47	0.16085	0.18139	0.09107	0.08226
3	48	0.17645	0.2905	0.08902	0.10853
3	49	0.09197	0.10989	0.16642	0.12656
3	50	0.12913	0.16557	0.09793	0.08876
3	51	0.13427	0.16025	0.21577	0.1419
3	52	0.13928	0.17711	0.09292	0.09954
3	53	0.11181	0.26457	0.11841	0.11135
3	54	0.15399	0.19123	0.10031	0.08624
3	55	0.15009	0.20118	0.11551	0.10242
3	56	0.14846	0.18423	0.08923	0.09743
3	57	0.14478	0.20331	0.104	0.12032
3	58	0.1467	0.17544	0.11793	0.0911
3	59	0.15578	0.22592	0.09742	0.15338
3	60	0.16072	0.36083	0.09588	0.09807
3	61	0.16382	0.21619	0.08745	0.09509
3	62	0.13577	0.16594	0.09704	0.08416
3	63	0.14516	0.22315	0.14915	0.18362
3	64	0.15145	0.22397	0.1008	0.14006
3	65	0.14444	0.32891	0.10151	0.17758
3	66	0.1675	0.17774	0.10041	0.08199
3	67	0.18406	0.16929	0.11004	0.08538
3	68	0.16613	0.19212	0.11596	0.11001
3	69	0.16259	0.38602	0.08348	0.08537
3	70	0.15458	0.18039	0.08713	0.09774
3	71	0.15397	0.18407	0.119	0.10062
3	72	0.15395	0.17544	0.11608	0.08507
3	73	0.12011	0.1581	0.07673	0.0917
3	74	0.11807	0.15631	0.07726	0.08125
3	75	0.13724	0.15608	0.1001	0.08282
3	76	0.13249	0.1608	0.09046	0.08023
3	77	0.12463	0.14277	0.1048	0.08405
3	78	0.1344	0.19769	0.08403	0.07652
3	79	0.12155	0.1396	0.09039	0.08331
3	80	0.13663	0.17528	0.08897	0.0772
3	81	0.13227	0.14723	0.16264	0.24687
3	82	0.1449	0.1557	0.18803	0.09801
3	83	0.14463	0.15808	0.10722	0.10139
3	84	0.13623	0.1425	0.1202	0.07949
3	85	0.13223	0.14654	0.08574	0.09411
3	86	0.13795	0.14815	0.667	0.17729
3	87	0.1303	0.15997	0.07748	0.07939
3	88	0.13631	0.14519	0.09637	0.10779
3	89	0.14091	0.16278	0.07733	0.0811
3	90	0.13613	0.13696	0.08811	0.0914
3	91	0.1604	0.1736	0.0861	0.08788
3	92	0.16113	0.19424	0.11382	0.07583
3	93	0.20437	0.45569	0.07894	0.09435
3	94	0.17358	0.18778	0.07936	0.07792
3	95	0.1687	0.16955	0.08307	0.07827
3	96	0.17223	0.17408	0.09875	0.07515
4	1	0.14709	0.16116	0.08646	0.07203
4	2	0.14121	0.16308	0.14693	0.20249
4	3	0.16192	0.1476	0.1335	0.09723
4	4	0.18404	0.16119	0.09517	0.10851
4	5	0.16905	0.18956	0.13117	0.11835
4	6	0.23681	0.29583	0.15897	0.18641
4	7	0.22513	0.23524	0.12777	0.16647
4	8	0.1905	0.24639	0.09685	0.09777
4	9	0.20707	0.23689	0.07955	0.08357
4	10	0.21854	0.22022	0.16096	0.23626
4	11	0.21308	0.1894	0.08813	0.10346
4	12	0.26699	0.19678	0.1597	0.23459
4	13	0.14475	0.15961	0.08632	0.075
4	14	0.17013	0.16108	0.10229	0.08373
4	15	0.155	0.18302	0.08269	0.07928
4	16	0.20979	0.18919	0.08045	0.07654
4	17	0.19521	0.47391	0.09254	0.07627
4	18	0.18505	0.20945	0.08849	0.07971
4	19	0.18507	0.22431	0.07853	0.07788
4	20	0.20172	0.21819	0.11115	0.08264
4	21	0.2057	0.41382	0.10268	0.08265
4	22	0.19114	0.21612	0.0822	0.08049
4	23	0.19494	0.22025	0.08643	0.08667
4	24	0.19016	0.16616	0.08403	0.09566
4	25	0.15857	0.16026	0.095	0.07283
4	26	0.17223	0.15096	0.0876	0.07615
4	27	0.16782	0.16035	0.08792	0.07294
4	28	0.18615	0.18125	0.08403	0.07569
4	29	0.20138	0.20919	0.08315	0.0807
4	30	0.31176	0.64801	0.08906	0.08232
4	31	0.17743	0.22606	0.08758	0.07939
4	32	0.18378	0.20324	0.07791	0.07955
4	33	0.20061	0.19622	0.09896	0.08304
4	34	0.18562	0.21703	0.07924	0.08154
4	35	0.20307	0.20464	0.08717	0.07507
4	36	0.2671	0.5636	0.08522	0.0762
4	37	0.17727	0.17022	0.08398	0.07361
4	38	0.17279	0.17218	0.09112	0.08683
4	39	0.18247	0.17479	0.08247	0.07444
4	40	0.19952	0.22475	0.09069	0.07761
4	41	0.19233	0.2098	0.0932	0.07769
4	42	0.18785	0.43522	0.07786	0.10768
4	43	0.32049	0.65307	0.07881	0.08031
4	44	0.19431	0.22121	0.08237	0.07689
4	45	0.1872	0.19506	0.10678	0.09828
4	46	0.22574	0.20544	0.09721	0.07925
4	47	0.19695	0.18997	0.09362	0.08322
4	48	0.22852	0.31277	0.1117	0.09687
4	49	0.1056	0.09717	0.20855	0.24518
4	50	0.17678	0.15043	0.10733	0.07743
4	51	0.17257	0.15522	0.23517	0.13878
4	52	0.19605	0.18904	0.09041	0.10352
4	53	0.11063	0.28485	0.09565	0.09337
4	54	0.17006	0.20761	0.08623	0.12827
4	55	0.18747	0.20704	0.08743	0.08511
4	56	0.17921	0.18752	0.10606	0.08268
4	57	0.18882	0.20809	0.11286	0.10169
4	58	0.18255	0.18502	0.09328	0.13111
4	59	0.22077	0.18512	0.13718	0.1001
4	60	0.29247	0.36316	0.12161	0.11076
4	61	0.16864	0.19583	0.07828	0.08436
4	62	0.18377	0.17396	0.08928	0.08753
4	63	0.19872	0.2135	0.17188	0.16659
4	64	0.20575	0.18473	0.10608	0.09513
4	65	0.18449	0.35656	0.08942	0.08528
4	66	0.19616	0.17936	0.10405	0.08457
4	67	0.21956	0.17517	0.09509	0.10244
4	68	0.20548	0.20617	0.2091	0.17659
4	69	0.19873	0.38369	0.09314	0.10136
4	70	0.19557	0.17291	0.0886	0.08747
4	71	0.18253	0.1912	0.09508	0.10484
4	72	0.23402	0.19088	0.10847	0.09921
4	73	0.17304	0.15614	0.0791	0.08232
4	74	0.16686	0.14105	0.0997	0.07411
4	75	0.18921	0.15044	0.0883	0.08076
4	76	0.17665	0.15127	0.08052	0.0803
4	77	0.14784	0.13789	0.09913	0.07712
4	78	0.16079	0.19564	0.07809	0.07627
4	79	0.16173	0.128	0.08079	0.07758
4	80	0.16593	0.16391	0.07745	0.07531
4	81	0.18457	0.13484	0.26094	0.20865
4	82	0.20813	0.15751	0.22158	0.18621
4	83	0.19902	0.16569	0.09606	0.08564
4	84	0.23959	0.15255	0.09341	0.09017
4	85	0.1498	0.13907	0.08465	0.07873
4	86	0.19234	0.14149	0.19338	0.40476
4	87	0.17794	0.16569	0.08494	0.08328
4	88	0.21582	0.14961	0.11551	0.08622
4	89	0.20786	0.15675	0.09032	0.07908
4	90	0.12842	0.13571	0.08853	0.08555
4	91	0.22624	0.17014	0.08381	0.07976
4	92	0.18981	0.16887	0.08866	0.08711
4	93	0.26436	0.4571	0.0859	0.0786
4	94	0.22552	0.17899	0.08668	0.08682
4	95	0.21952	0.17808	0.08125	0.07736
4	96	0.26273	0.18128	0.09881	0.08305
