# Supplementary material for: Metabolic variation in natural populations of wild yeast
Source: Ecol Evol. 2015 Jan 14;5(3):722–32. doi: 10.1002/ece3.1376 (PMC4328774; doi:10.1002/ece3.1376)
Supplement: Supplementary file 7 [file ece30005-0722-sd7.xlsx]

## Sheet: Sheet1
	Silwood Wild Yeast Survey
	72h growth
			isolate	1	1	2	2	3	3	4	4	5	5	6	6	7	7	8	8	9	9	10	10	11	11	12	12	13	13	14	14	15	15	16	16	17	17	18	18	19	19	20	20	21	21	22	22	23	23
Plate	well	substrate	rep	a	b	a	b	a	b	a	b	a	b	a	b	a	b	a	b	a	b	a	b	a	b	a	b	a	b	a	b	a	b	a	b	a	b	a	b	a	b	a	b	a	b	a	b	a	b
1	A1	Negative control		0.293	0.308	0.325	0.422	0.296	0.333	0.268	0.294	0.27	0.257	0.289	0.268	0.282	0.276	0.303	0.285	0.265	0.26	0.245	0.209	0.259	0.244	0.261	0.238	0.263	0.24	0.238	0.26	0.248	0.228	0.256	0.245	0.264	0.233	0.254	0.226	0.234	0.228	0.264	0.26	0.272	0.249	0.254	0.247	0.283	0.233
2A	A1	Negative control		0.301	0.322	0.429	0.29	0.322	0.331	0.287	0.285	0.272	0.283	0.284	0.293	0.27	0.254	0.315	0.271	0.291	0.24	0.255	0.224	0.274	0.227	0.253	0.228	0.312	0.268	0.282	0.246	0.275	0.237	0.279	0.236	0.268	0.231	0.274	0.232	0.264	0.227	0.294	0.254	0.278	0.247	0.262	0.237	0.288	0.225
1	B1	D-Serine		0.241	0.243	0.241	0.383	0.215	0.219	0.199	0.218	0.204	0.218	0.218	0.211	0.244	0.23	0.24	0.219	0.233	0.209	0.218	0.183	0.235	0.205	0.223	0.199	0.242	0.219	0.22	0.227	0.215	0.201	0.232	0.215	0.235	0.2	0.236	0.2	0.214	0.201	0.217	0.219	0.22	0.212	0.216	0.207	0.222	0.192
1	C1	D-Glucose-6- Phosphate		0.24	0.281	0.258	0.348	0.229	0.271	0.207	0.247	0.205	0.226	0.223	0.242	0.243	0.244	0.242	0.24	0.219	0.221	0.208	0.213	0.214	0.209	0.216	0.204	0.229	0.221	0.216	0.223	0.208	0.209	0.222	0.222	0.235	0.208	0.233	0.205	0.214	0.201	0.231	0.227	0.226	0.214	0.217	0.212	0.226	0.194
1	D1	L-Asparagine		0.296	0.312	0.285	0.398	0.26	0.292	0.227	0.26	0.225	0.242	0.23	0.243	0.229	0.237	0.278	0.263	0.218	0.225	0.217	0.211	0.215	0.211	0.221	0.209	0.243	0.216	0.234	0.217	0.237	0.204	0.239	0.217	0.258	0.208	0.246	0.216	0.215	0.205	0.253	0.23	0.253	0.224	0.237	0.226	0.25	0.201
1	E1	L-Glutamine		0.278	0.325	0.304	0.14	0.262	0.317	0.232	0.257	0.224	0.253	0.243	0.24	0.27	0.301	0.301	0.259	0.24	0.236	0.231	0.222	0.261	0.236	0.277	0.222	0.258	0.22	0.275	0.232	0.258	0.218	0.253	0.232	0.297	0.215	0.271	0.228	0.235	0.212	0.291	0.254	0.251	0.233	0.256	0.243	0.258	0.215
1	F1	Glycyl-L-Aspartic Acid		0.28	0.356	0.311	0.436	0.276	0.35	0.24	0.276	0.252	0.258	0.234	0.27	0.254	0.287	0.284	0.288	0.235	0.252	0.226	0.221	0.233	0.24	0.255	0.222	0.251	0.235	0.24	0.235	0.246	0.225	0.246	0.237	0.279	0.222	0.264	0.221	0.243	0.211	0.266	0.244	0.249	0.236	0.241	0.231	0.261	0.205
1	G1	Glycyl-LGlutamic Acid		0.258	0.307	0.286	0.398	0.261	0.305	0.222	0.242	0.216	0.249	0.233	0.252	0.235	0.245	0.264	0.254	0.228	0.225	0.218	0.207	0.222	0.206	0.225	0.212	0.236	0.219	0.217	0.22	0.226	0.211	0.241	0.211	0.265	0.208	0.251	0.21	0.215	0.208	0.241	0.235	0.237	0.227	0.228	0.22	0.24	0.204
1	H1	Glycyl-L-Proline		0.265	0.344	0.309	0.349	0.272	0.341	0.233	0.254	0.216	0.244	0.231	0.246	0.241	0.241	0.268	0.27	0.23	0.229	0.217	0.205	0.226	0.22	0.239	0.207	0.241	0.216	0.231	0.207	0.232	0.209	0.231	0.209	0.25	0.214	0.242	0.211	0.219	0.208	0.253	0.238	0.245	0.23	0.243	0.214	0.247	0.203
1	A2	L-Arabinose		0.439	0.321	0.325	0.316	0.364	0.279	0.371	0.271	0.361	0.272	0.376	0.26	0.481	0.277	0.426	0.282	0.404	0.268	0.406	0.248	0.383	0.255	0.37	0.253	0.341	0.263	0.316	0.271	0.344	0.252	0.343	0.28	0.305	0.259	0.317	0.265	0.299	0.27	0.298	0.283	0.289	0.266	0.298	0.295	0.352	0.258
1	B2	D-Sorbitol		0.23	0.226	0.229	0.355	0.245	0.239	0.207	0.208	0.21	0.204	0.227	0.196	0.223	0.2	0.243	0.213	0.219	0.193	0.211	0.18	0.214	0.178	0.231	0.213	0.204	0.268	0.194	0.202	0.198	0.178	0.205	0.189	0.217	0.183	0.214	0.185	0.202	0.192	0.208	0.196	0.215	0.19	0.208	0.193	0.22	0.173
1	C2	D-Galactonic Acid-g-Lactone		0.205	0.161	0.141	0.342	0.173	0.143	0.169	0.143	0.176	0.146	0.174	0.155	0.186	0.169	0.191	0.154	0.177	0.139	0.177	0.149	0.174	0.144	0.223	0.225	0.198	0.207	0.183	0.165	0.175	0.149	0.188	0.17	0.168	0.154	0.181	0.165	0.18	0.185	0.188	0.177	0.165	0.172	0.168	0.171	0.19	0.153
1	D2	D-Aspartic Acid		0.222	0.231	0.213	0.34	0.22	0.205	0.213	0.216	0.188	0.196	0.201	0.2	0.224	0.2	0.28	0.198	0.21	0.197	0.196	0.209	0.203	0.179	0.228	0.223	0.215	0.218	0.197	0.198	0.191	0.183	0.204	0.199	0.211	0.188	0.208	0.185	0.201	0.189	0.212	0.202	0.206	0.191	0.2	0.195	0.215	0.173
1	E2	m-Tartaric Acid		0.228	0.237	0.202	0.29	0.21	0.205	0.195	0.187	0.184	0.199	0.266	0.204	0.216	0.197	0.225	0.194	0.211	0.186	0.229	0.174	0.192	0.187	0.282	0.216	0.213	0.206	0.188	0.198	0.19	0.176	0.205	0.195	0.235	0.185	0.205	0.187	0.194	0.18	0.208	0.232	0.199	0.195	0.193	0.187	0.21	0.186
1	F2	Citric Acid		0.279	0.292	0.27	0.311	0.257	0.275	0.222	0.235	0.212	0.237	0.213	0.304	0.238	0.258	0.254	0.268	0.229	0.242	0.219	0.215	0.229	0.255	0.273	0.251	0.255	0.24	0.221	0.223	0.225	0.248	0.23	0.217	0.262	0.219	0.247	0.209	0.215	0.21	0.242	0.218	0.233	0.233	0.221	0.222	0.236	0.195
1	G2	Tricarballylic Acid		0.205	0.199	0.185	0.342	0.19	0.175	0.172	0.17	0.181	0.171	0.179	0.172	0.195	0.177	0.204	0.179	0.191	0.172	0.189	0.161	0.2	0.166	0.212	0.177	0.226	0.187	0.183	0.185	0.191	0.188	0.204	0.18	0.215	0.167	0.199	0.169	0.188	0.171	0.191	0.18	0.182	0.179	0.183	0.179	0.192	0.163
1	H2	p-Hydroxy Phenyl Acetic		0.214	0.218	0.191	0.275	0.212	0.215	0.184	0.176	0.175	0.167	0.283	0.172	0.188	0.172	0.198	0.174	0.188	0.171	0.176	0.16	0.183	0.164	0.189	0.159	0.202	0.171	0.181	0.163	0.177	0.162	0.195	0.162	0.179	0.161	0.184	0.164	0.176	0.18	0.196	0.186	0.186	0.183	0.186	0.176	0.199	0.164
1	A3	N-Acetyl-DGlucosamine		0.275	0.289	0.261	0.236	0.303	0.274	0.253	0.251	0.265	0.233	0.271	0.227	0.256	0.216	0.297	0.26	0.273	0.216	0.25	0.21	0.267	0.21	0.222	0.199	0.246	0.225	0.219	0.217	0.222	0.207	0.237	0.21	0.239	0.206	0.244	0.202	0.23	0.231	0.26	0.231	0.257	0.215	0.242	0.215	0.279	0.203
1	B3	Glycerol		0.244	0.235	0.222	0.301	0.255	0.249	0.213	0.228	0.235	0.201	0.258	0.192	0.254	0.205	0.265	0.214	0.255	0.191	0.225	0.182	0.226	0.172	0.244	0.22	0.234	0.211	0.211	0.196	0.222	0.185	0.232	0.188	0.237	0.182	0.233	0.184	0.223	0.211	0.224	0.201	0.234	0.199	0.218	0.197	0.236	0.182
1	C3	D,L-Malic Acid		0.247	0.241	0.21	0.343	0.251	0.217	0.207	0.201	0.207	0.211	0.236	0.242	0.229	0.201	0.255	0.207	0.249	0.206	0.219	0.184	0.221	0.184	0.232	0.231	0.218	0.223	0.193	0.214	0.195	0.188	0.211	0.204	0.229	0.19	0.217	0.191	0.219	0.204	0.236	0.212	0.224	0.214	0.211	0.209	0.229	0.179
1	D3	D-Glucosaminic Acid		0.232	0.234	0.203	0.318	0.217	0.203	0.217	0.197	0.189	0.194	0.206	0.207	0.217	0.189	0.234	0.2	0.222	0.19	0.201	0.189	0.202	0.171	0.23	0.222	0.203	0.192	0.195	0.185	0.196	0.177	0.201	0.188	0.208	0.179	0.205	0.18	0.2	0.159	0.207	0.185	0.208	0.192	0.195	0.192	0.206	0.173
1	E3	D-Glucose-1- Phosphate		0.232	0.239	0.211	0.261	0.225	0.215	0.21	0.201	0.195	0.21	0.213	0.208	0.226	0.244	0.242	0.195	0.227	0.196	0.225	0.184	0.213	0.187	0.261	0.227	0.226	0.252	0.189	0.198	0.199	0.192	0.198	0.202	0.241	0.191	0.212	0.19	0.205	0.19	0.22	0.216	0.205	0.21	0.202	0.207	0.225	0.175
1	F3	m-Inositol		0.224	0.229	0.203	0.301	0.209	0.206	0.198	0.188	0.181	0.192	0.187	0.213	0.201	0.261	0.215	0.194	0.204	0.182	0.187	0.172	0.2	0.198	0.23	0.235	0.205	0.226	0.182	0.195	0.192	0.193	0.196	0.218	0.213	0.179	0.203	0.184	0.198	0.156	0.206	0.192	0.196	0.206	0.198	0.199	0.213	0.174
1	G3	L-Serine		0.312	0.347	0.283	0.336	0.327	0.336	0.29	0.27	0.288	0.256	0.242	0.237	0.234	0.236	0.328	0.286	0.236	0.215	0.232	0.215	0.246	0.212	0.252	0.245	0.246	0.222	0.231	0.226	0.235	0.227	0.246	0.222	0.272	0.218	0.246	0.207	0.223	0.15	0.36	0.273	0.254	0.237	0.25	0.257	0.328	0.239
1	H3	m-Hydroxy Phenyl Acetic		0.214	0.194	0.183	0.304	0.192	0.172	0.176	0.168	0.17	0.158	0.175	0.168	0.191	0.171	0.195	0.179	0.187	0.162	0.175	0.158	0.186	0.161	0.179	0.157	0.192	0.167	0.18	0.156	0.18	0.163	0.195	0.169	0.177	0.16	0.185	0.166	0.184	0.184	0.192	0.186	0.184	0.177	0.185	0.18	0.199	0.172
1	A4	D-Saccharic Acid		0.372	0.491	0.407	0.251	0.405	0.424	0.341	0.445	0.354	0.44	0.38	0.389	0.401	0.372	0.475	0.449	0.418	0.337	0.397	0.311	0.33	0.278	0.305	0.271	0.302	0.235	0.278	0.243	0.286	0.226	0.3	0.238	0.322	0.242	0.26	0.22	0.288	0.238	0.323	0.291	0.33	0.271	0.302	0.266	0.335	0.254
1	B4	L-Fucose		0.263	0.277	0.235	0.392	0.289	0.263	0.236	0.253	0.237	0.242	0.289	0.238	0.258	0.215	0.286	0.261	0.268	0.23	0.242	0.205	0.246	0.203	0.253	0.249	0.241	0.23	0.213	0.212	0.216	0.195	0.233	0.204	0.242	0.206	0.223	0.198	0.251	0.203	0.254	0.216	0.258	0.211	0.237	0.211	0.259	0.198
1	C4	D-Ribose		0.539	0.372	0.332	0.349	0.53	0.367	0.493	0.35	0.432	0.336	0.49	0.311	0.682	0.39	0.633	0.323	0.547	0.349	0.53	0.307	0.471	0.322	0.486	0.359	0.433	0.323	0.375	0.308	0.391	0.349	0.4	0.364	0.38	0.352	0.396	0.337	0.387	0.336	0.365	0.36	0.358	0.338	0.364	0.371	0.41	0.326
1	D4	1,2-Propanediol		0.232	0.25	0.197	0.268	0.251	0.223	0.215	0.21	0.2	0.206	0.238	0.205	0.226	0.193	0.281	0.199	0.242	0.19	0.219	0.183	0.213	0.17	0.242	0.222	0.224	0.207	0.206	0.196	0.198	0.185	0.22	0.196	0.221	0.197	0.209	0.182	0.227	0.176	0.206	0.215	0.215	0.2	0.207	0.198	0.221	0.175
1	E4	D-Fructose-6- Phosphate		0.249	0.216	0.168	0.31	0.231	0.181	0.226	0.172	0.192	0.171	0.208	0.185	0.236	0.19	0.254	0.184	0.236	0.187	0.224	0.182	0.204	0.174	0.274	0.178	0.218	0.193	0.188	0.193	0.204	0.194	0.209	0.192	0.252	0.183	0.2	0.19	0.201	0.177	0.203	0.222	0.197	0.197	0.193	0.211	0.219	0.183
1	F4	D-Threonine		0.207	0.205	0.169	0.34	0.199	0.176	0.194	0.167	0.183	0.17	0.175	0.191	0.188	0.18	0.195	0.188	0.187	0.186	0.174	0.153	0.185	0.19	0.229	0.202	0.185	0.181	0.167	0.168	0.179	0.158	0.183	0.175	0.207	0.174	0.192	0.173	0.201	0.163	0.183	0.19	0.181	0.23	0.181	0.174	0.202	0.162
1	G4	L-Threonine		0.22	0.221	0.181	0.297	0.213	0.188	0.183	0.18	0.18	0.177	0.176	0.186	0.204	0.177	0.202	0.182	0.196	0.188	0.186	0.167	0.206	0.216	0.222	0.206	0.237	0.188	0.183	0.189	0.193	0.192	0.208	0.19	0.229	0.182	0.207	0.181	0.199	0.173	0.201	0.191	0.19	0.211	0.192	0.189	0.203	0.181
1	H4	Tyramine		0.212	0.219	0.194	0.269	0.197	0.186	0.176	0.177	0.171	0.16	0.173	0.172	0.19	0.171	0.198	0.187	0.186	0.162	0.178	0.153	0.19	0.158	0.191	0.16	0.2	0.166	0.178	0.158	0.175	0.157	0.189	0.161	0.182	0.16	0.185	0.162	0.182	0.16	0.198	0.194	0.187	0.178	0.185	0.177	0.208	0.167
1	A5	Succinic Acid		0.457	0.497	0.428	0.251	0.499	0.654	0.459	0.62	0.438	0.46	0.493	0.437	0.481	0.421	0.613	0.483	0.532	0.449	0.457	0.401	0.422	0.4	0.419	0.41	0.524	0.42	0.479	0.417	0.436	0.39	0.466	0.403	0.448	0.398	0.385	0.372	0.452	0.435	0.466	0.491	0.436	0.387	0.419	0.378	0.518	0.388
1	B5	D-Glucuronic Acid		0.362	0.434	0.324	0.595	0.43	0.432	0.412	0.399	0.342	0.355	0.428	0.354	0.374	0.312	0.467	0.395	0.429	0.336	0.354	0.289	0.346	0.304	0.341	0.324	0.364	0.317	0.312	0.308	0.292	0.277	0.335	0.28	0.347	0.291	0.27	0.272	0.371	0.296	0.338	0.37	0.352	0.312	0.31	0.282	0.342	0.315
1	C5	Tween 20		0.395	0.469	0.37	0.439	0.474	0.621	0.399	0.494	0.361	0.385	0.43	0.355	0.394	0.349	0.539	0.421	0.433	0.338	0.413	0.305	0.368	0.297	0.378	0.333	0.365	0.321	0.333	0.311	0.335	0.293	0.357	0.286	0.413	0.292	0.353	0.282	0.341	0.289	0.405	0.399	0.394	0.319	0.38	0.316	0.444	0.351
1	D5	Tween 40		0.347	0.435	0.311	0.431	0.429	0.505	0.353	0.423	0.318	0.354	0.365	0.335	0.337	0.29	0.472	0.359	0.363	0.291	0.335	0.264	0.304	0.238	0.331	0.289	0.307	0.289	0.31	0.28	0.297	0.259	0.31	0.249	0.345	0.352	0.294	0.242	0.284	0.245	0.37	0.376	0.349	0.285	0.323	0.291	0.383	0.295
1	E5	Tween 80		0.357	0.359	0.276	0.449	0.343	0.377	0.293	0.308	0.268	0.283	0.302	0.289	0.298	0.28	0.378	0.298	0.313	0.245	0.314	0.25	0.307	0.221	0.308	0.226	0.313	0.279	0.256	0.269	0.284	0.256	0.307	0.246	0.325	0.23	0.279	0.237	0.27	0.231	0.305	0.346	0.306	0.256	0.287	0.267	0.324	0.242
1	F5	Fumaric Acid		0.27	0.229	0.181	0.523	0.205	0.2	0.2	0.189	0.184	0.181	0.196	0.193	0.201	0.23	0.242	0.185	0.21	0.186	0.191	0.173	0.194	0.183	0.245	0.204	0.205	0.201	0.184	0.188	0.183	0.182	0.201	0.193	0.207	0.182	0.198	0.183	0.196	0.17	0.204	0.229	0.196	0.188	0.2	0.202	0.219	0.186
1	G5	L-Alanine		0.251	0.265	0.21	0.244	0.27	0.24	0.225	0.218	0.206	0.2	0.214	0.206	0.199	0.182	0.254	0.22	0.224	0.185	0.197	0.175	0.21	0.177	0.235	0.208	0.209	0.189	0.189	0.19	0.188	0.191	0.201	0.195	0.224	0.19	0.209	0.182	0.197	0.178	0.246	0.162	0.207	0.201	0.206	0.214	0.252	0.194
1	H5	D-Psicose		0.269	0.266	0.228	0.246	0.229	0.224	0.221	0.204	0.203	0.207	0.204	0.198	0.238	0.209	0.237	0.216	0.233	0.203	0.234	0.187	0.227	0.194	0.234	0.187	0.24	0.215	0.215	0.206	0.224	0.203	0.229	0.214	0.231	0.207	0.235	0.201	0.226	0.2	0.235	0.156	0.219	0.205	0.22	0.214	0.241	0.205
1	A6	D-Galactose		0.988	1.236	1.269	0.408	1.213	1.375	1.18	1.511	1.227	1.386	1.199	1.314	0.99	1.052	1.336	1.406	1.177	1.197	1.048	1.086	0.978	1.109	0.992	1.049	1.022	0.989	1.022	1.014	1.009	0.998	0.994	1.007	1.133	1.192	1.097	1.016	0.995	1.042	1.136	1.215	1.173	1.269	1.186	1.128	1.045	1.109
1	B6	D-Gluconic Acid		0.459	0.512	0.391	0.354	0.528	0.717	0.468	0.704	0.463	0.547	0.531	0.468	0.506	0.446	0.587	0.539	0.528	0.469	0.485	0.443	0.438	0.431	0.468	0.457	0.582	0.424	0.528	0.413	0.498	0.4	0.5	0.395	0.487	0.426	0.446	0.379	0.42	0.447	0.495	0.506	0.441	0.45	0.439	0.389	0.458	0.442
1	C6	L-Rhamnose		0.396	0.43	0.228	0.996	0.434	0.572	0.41	0.503	0.357	0.46	0.357	0.384	0.388	0.353	0.485	0.45	0.449	0.418	0.395	0.35	0.355	0.355	0.362	0.381	0.413	0.363	0.388	0.33	0.369	0.315	0.403	0.298	0.393	0.339	0.32	0.306	0.369	0.329	0.417	0.402	0.393	0.347	0.369	0.329	0.397	0.362
1	D6	a-Keto-Glutaric Acid		0.376	0.416	0.218	0.486	0.464	0.562	0.377	0.479	0.287	0.37	0.426	0.353	0.437	0.304	0.546	0.407	0.409	0.332	0.39	0.277	0.267	0.271	0.381	0.329	0.356	0.298	0.314	0.293	0.329	0.277	0.341	0.272	0.335	0.317	0.285	0.269	0.333	0.256	0.396	0.356	0.361	0.314	0.324	0.295	0.401	0.319
1	E6	a-Hydroxy Glutaric Acid-g-		0.299	0.256	0.179	0.54	0.279	0.268	0.254	0.235	0.205	0.217	0.264	0.241	0.275	0.209	0.296	0.229	0.269	0.229	0.256	0.205	0.227	0.206	0.26	0.203	0.241	0.218	0.204	0.204	0.237	0.196	0.241	0.198	0.258	0.188	0.232	0.2	0.216	0.182	0.251	0.282	0.253	0.224	0.23	0.204	0.254	0.204
1	F6	Bromo Succinic Acid		0.256	0.234	0.181	0.282	0.23	0.238	0.192	0.199	0.179	0.189	0.2	0.193	0.229	0.187	0.244	0.194	0.216	0.175	0.208	0.173	0.206	0.18	0.202	0.191	0.211	0.215	0.192	0.202	0.191	0.191	0.209	0.205	0.234	0.187	0.199	0.196	0.206	0.184	0.208	0.197	0.199	0.198	0.193	0.197	0.217	0.18
1	G6	L-Alanyl-Glycine		0.229	0.252	0.194	0.406	0.223	0.234	0.191	0.199	0.191	0.209	0.205	0.218	0.199	0.173	0.233	0.21	0.211	0.179	0.206	0.18	0.203	0.169	0.227	0.205	0.203	0.199	0.179	0.181	0.185	0.189	0.203	0.188	0.232	0.179	0.201	0.184	0.192	0.183	0.223	0.23	0.222	0.213	0.201	0.196	0.215	0.183
1	H6	L-Lyxose		0.545	0.489	0.439	0.173	0.501	0.458	0.474	0.456	0.382	0.417	0.423	0.407	0.489	0.404	0.506	0.413	0.462	0.417	0.513	0.362	0.474	0.397	0.506	0.368	0.46	0.383	0.471	0.371	0.488	0.391	0.464	0.439	0.456	0.413	0.483	0.41	0.466	0.39	0.471	0.407	0.423	0.389	0.425	0.389	0.547	0.379
1	A7	L-Aspartic Acid		0.485	0.509	0.09	0.342	0.549	0.634	0.508	0.686	0.563	0.515	0.535	0.468	0.491	0.432	0.584	0.542	0.543	0.474	0.485	0.434	0.44	0.435	0.447	0.428	0.548	0.479	0.516	0.473	0.491	0.435	0.49	0.446	0.512	0.466	0.465	0.421	0.445	0.48	0.486	0.511	0.44	0.429	0.424	0.414	0.455	0.427
1	B7	D,L-a-Glycerol- Phosphate		0.488	0.538	0.389	0.374	0.577	0.78	0.519	0.767	0.512	0.564	0.553	0.48	0.518	0.461	0.647	0.594	0.571	0.505	0.506	0.471	0.464	0.477	0.513	0.486	0.601	0.496	0.569	0.473	0.538	0.444	0.552	0.459	0.524	0.473	0.51	0.417	0.449	0.467	0.544	0.536	0.485	0.462	0.471	0.429	0.487	0.491
1	C7	D-Fructose		0.85	1.109	0.094	0.461	0.942	1.351	0.881	1.367	0.903	1.297	0.933	1.174	0.85	0.893	1.048	1.176	0.991	1.085	0.869	1.009	0.871	0.943	0.896	0.942	0.876	0.891	0.88	0.878	0.874	0.812	0.848	0.771	1.034	0.952	0.971	0.81	0.87	0.86	0.99	0.978	1.025	0.998	0.919	0.871	0.892	0.858
1	D7	a-Keto-Butyric Acid		0.415	0.383	0.31	0.944	0.408	0.555	0.373	0.457	0.353	0.361	0.388	0.311	0.34	0.264	0.509	0.421	0.363	0.302	0.319	0.27	0.319	0.278	0.342	0.308	0.342	0.316	0.308	0.295	0.297	0.286	0.328	0.292	0.357	0.295	0.319	0.289	0.319	0.286	0.458	0.41	0.375	0.327	0.343	0.319	0.392	0.331
1	E7	a-Hydroxy Butyric Acid		0.4	0.348	0.275	0.376	0.298	0.375	0.255	0.395	0.249	0.266	0.276	0.283	0.279	0.249	0.378	0.315	0.289	0.232	0.276	0.218	0.276	0.231	0.305	0.213	0.287	0.305	0.262	0.26	0.253	0.246	0.272	0.258	0.306	0.261	0.26	0.239	0.263	0.259	0.362	0.326	0.323	0.327	0.283	0.259	0.329	0.258
1	F7	Propionic Acid		0.599	0.665	0.433	0.233	0.645	0.815	0.569	0.662	0.498	0.518	0.478	0.475	0.332	0.3	0.71	0.601	0.439	0.367	0.489	0.424	0.354	0.348	0.397	0.362	0.368	0.366	0.357	0.337	0.371	0.311	0.333	0.323	0.472	0.412	0.371	0.314	0.36	0.366	0.599	0.479	0.48	0.443	0.445	0.399	0.569	0.394
1	G7	Acetoacetic Acid		0.29	0.335	0.267	0.188	0.421	0.38	0.347	0.344	0.233	0.278	0.308	0.321	0.235	0.231	0.409	0.483	0.26	0.224	0.239	0.208	0.256	0.236	0.263	0.259	0.262	0.274	0.239	0.24	0.241	0.238	0.242	0.245	0.279	0.234	0.257	0.23	0.258	0.226	0.308	0.255	0.269	0.26	0.248	0.24	0.287	0.24
1	H7	Glucuronamide		0.242	0.272	0.238	0.23	0.223	0.244	0.199	0.24	0.192	0.221	0.194	0.221	0.215	0.205	0.226	0.232	0.226	0.202	0.222	0.201	0.224	0.201	0.23	0.193	0.24	0.223	0.219	0.23	0.214	0.206	0.226	0.224	0.244	0.213	0.236	0.21	0.234	0.194	0.247	0.224	0.227	0.216	0.217	0.214	0.237	0.2
1	A8	L-Proline		0.431	0.516	0.439	0.332	0.522	0.651	0.454	0.564	0.444	0.448	0.482	0.421	0.4	0.378	0.596	0.514	0.478	0.404	0.436	0.347	0.423	0.32	0.404	0.33	0.439	0.331	0.376	0.36	0.361	0.295	0.415	0.307	0.474	0.351	0.35	0.301	0.373	0.324	0.473	0.442	0.407	0.367	0.339	0.343	0.433	0.368
1	B8	D-Xylose		0.914	0.741	0.592	0.316	0.853	0.763	0.77	0.795	0.745	0.723	0.803	0.6	0.897	0.558	0.883	0.728	0.789	0.648	0.835	0.546	0.777	0.607	0.783	0.586	0.73	0.623	0.686	0.591	0.667	0.562	0.667	0.599	0.708	0.593	0.64	0.604	0.639	0.584	0.67	0.62	0.648	0.569	0.6	0.566	0.728	0.564
1	C8	Acetic Acid		0.543	0.758	0.645	0.361	0.69	1.022	0.696	1.09	0.696	0.775	0.678	0.717	0.657	0.55	0.871	0.839	0.757	0.702	0.625	0.633	0.671	0.574	0.698	0.61	0.739	0.582	0.704	0.579	0.602	0.577	0.693	0.545	0.74	0.658	0.736	0.562	0.608	0.596	0.837	0.795	0.686	0.711	0.676	0.639	0.728	0.75
1	D8	a-Methyl-DGalactoside		0.459	0.479	0.345	0.397	0.489	0.675	0.421	0.565	0.386	0.444	0.446	0.407	0.428	0.381	0.534	0.508	0.422	0.42	0.424	0.374	0.409	0.357	0.41	0.406	0.458	0.361	0.423	0.36	0.406	0.35	0.432	0.33	0.447	0.377	0.358	0.333	0.392	0.348	0.47	0.449	0.423	0.388	0.411	0.354	0.441	0.377
1	E8	b-Methyl-DGlucoside		0.334	0.361	0.236	0.339	0.348	0.353	0.301	0.317	0.278	0.285	0.285	0.29	0.307	0.248	0.355	0.313	0.266	0.252	0.275	0.233	0.283	0.217	0.291	0.265	0.263	0.26	0.263	0.232	0.242	0.193	0.274	0.213	0.286	0.233	0.232	0.228	0.261	0.23	0.299	0.274	0.315	0.286	0.272	0.239	0.333	0.243
1	F8	Mucic Acid		0.24	0.259	0.193	0.242	0.237	0.24	0.206	0.207	0.187	0.198	0.208	0.204	0.207	0.192	0.243	0.21	0.208	0.197	0.207	0.183	0.206	0.175	0.243	0.213	0.21	0.204	0.19	0.196	0.197	0.185	0.207	0.198	0.214	0.187	0.205	0.192	0.204	0.185	0.222	0.208	0.208	0.199	0.207	0.198	0.232	0.178
1	G8	N-Acetyl-b-DMannosamine		0.23	0.253	0.198	0.238	0.222	0.219	0.194	0.204	0.181	0.186	0.192	0.196	0.208	0.186	0.216	0.199	0.213	0.187	0.205	0.179	0.212	0.174	0.234	0.202	0.211	0.21	0.198	0.198	0.198	0.179	0.207	0.189	0.217	0.187	0.205	0.188	0.196	0.184	0.213	0.2	0.204	0.198	0.201	0.238	0.222	0.178
1	H8	Pyruvic Acid		0.854	1.309	1.101	0.245	1.141	1.176	1.148	1.196	1.147	1.163	1.141	1.113	1.018	1.017	1.104	1.142	1.099	1.167	1.116	1.139	0.658	0.66	1.088	1.011	0.723	0.79	0.931	0.853	0.832	0.958	0.559	0.586	1.137	1.199	1.203	1.111	1.124	0.982	1.238	1.186	1.201	1.103	1.175	1.155	1.216	1.182
1	A9	D-Alanine		0.344	0.4	0.339	0.31	0.357	0.417	0.313	0.366	0.306	0.318	0.328	0.322	0.322	0.276	0.391	0.37	0.33	0.275	0.339	0.261	0.298	0.259	0.283	0.235	0.309	0.292	0.253	0.269	0.256	0.254	0.293	0.268	0.319	0.257	0.261	0.265	0.267	0.241	0.334	0.317	0.293	0.281	0.268	0.258	0.313	0.261
1	B9	L-Lactic Acid		0.5	0.53	0.519	0.463	0.642	0.828	0.63	0.964	0.574	0.655	0.596	0.568	0.485	0.437	0.729	0.644	0.592	0.537	0.484	0.481	0.479	0.466	0.502	0.51	0.532	0.463	0.505	0.455	0.484	0.452	0.495	0.42	0.537	0.568	0.542	0.441	0.411	0.516	0.617	0.633	0.558	0.578	0.556	0.48	0.564	0.582
1	C9	a-D-Glucose		1.015	1.403	1.3	0.262	1.112	1.488	1.1	1.477	1.078	1.442	1.174	1.446	1.054	1.173	1.32	1.441	1.314	1.44	1.093	1.274	1.016	1.206	1.124	1.239	1.025	0.973	1.054	0.968	1.093	0.96	0.996	0.91	1.269	1.169	1.247	0.959	1.014	1.053	1.217	1.158	1.216	1.311	1.14	1.044	1.093	1.057
1	D9	a-D-Lactose		0.421	0.47	0.392	0.244	0.46	0.626	0.389	0.56	0.367	0.398	0.418	0.406	0.397	0.349	0.501	0.481	0.383	0.403	0.369	0.334	0.387	0.337	0.387	0.376	0.429	0.36	0.392	0.355	0.382	0.345	0.404	0.328	0.442	0.365	0.346	0.317	0.391	0.345	0.448	0.438	0.403	0.378	0.376	0.33	0.435	0.361
1	E9	Adonitol		0.289	0.348	0.267	0.35	0.336	0.383	0.29	0.334	0.246	0.269	0.269	0.304	0.297	0.261	0.335	0.306	0.28	0.25	0.281	0.233	0.265	0.219	0.296	0.246	0.258	0.279	0.249	0.249	0.247	0.219	0.274	0.221	0.296	0.223	0.238	0.229	0.269	0.223	0.296	0.292	0.279	0.241	0.267	0.236	0.323	0.223
1	F9	Glycolic Acid		0.239	0.247	0.213	0.348	0.231	0.254	0.217	0.222	0.193	0.209	0.2	0.197	0.211	0.192	0.24	0.223	0.22	0.202	0.204	0.176	0.205	0.174	0.248	0.21	0.215	0.21	0.194	0.194	0.193	0.19	0.212	0.206	0.221	0.194	0.216	0.194	0.217	0.186	0.224	0.206	0.22	0.211	0.209	0.199	0.224	0.178
1	G9	Mono Methyl Succinate		0.224	0.254	0.22	0.193	0.221	0.245	0.19	0.207	0.197	0.197	0.187	0.177	0.215	0.207	0.227	0.191	0.227	0.185	0.213	0.164	0.268	0.176	0.258	0.2	0.225	0.189	0.207	0.186	0.201	0.172	0.226	0.187	0.237	0.181	0.218	0.186	0.226	0.172	0.228	0.198	0.217	0.195	0.208	0.181	0.225	0.166
1	H9	L-Galactonic Acid-g-Lactone		0.225	0.224	0.197	0.491	0.206	0.197	0.183	0.2	0.19	0.18	0.181	0.181	0.204	0.188	0.214	0.196	0.208	0.173	0.215	0.177	0.204	0.181	0.209	0.176	0.22	0.198	0.201	0.19	0.194	0.184	0.213	0.198	0.221	0.189	0.208	0.185	0.207	0.181	0.216	0.196	0.207	0.198	0.191	0.191	0.212	0.179
1	A10	D-Trehalose		0.476	0.553	0.516	0.239	0.581	0.769	0.504	0.733	0.516	0.563	0.544	0.481	0.479	0.441	0.624	0.588	0.54	0.559	0.51	0.437	0.468	0.477	0.486	0.361	0.583	0.476	0.543	0.48	0.524	0.445	0.555	0.424	0.543	0.462	0.48	0.408	0.459	0.457	0.553	0.534	0.496	0.465	0.455	0.417	0.504	0.445
1	B10	Formic Acid		0.366	0.512	0.495	0.284	0.556	0.76	0.479	0.701	0.484	0.492	0.484	0.46	0.481	0.405	0.62	0.58	0.523	0.435	0.492	0.4	0.455	0.412	0.48	0.427	0.543	0.445	0.497	0.427	0.475	0.41	0.518	0.409	0.521	0.423	0.498	0.39	0.441	0.422	0.532	0.471	0.469	0.42	0.441	0.359	0.489	0.376
1	C10	Maltose		0.46	0.55	0.495	0.305	0.589	0.82	0.76	1.3	0.459	0.522	0.537	0.501	0.455	0.428	0.578	0.577	0.467	0.47	0.457	0.415	0.464	0.426	0.461	0.428	0.538	0.461	0.514	0.431	0.493	0.417	0.498	0.381	0.544	0.435	0.427	0.378	0.442	0.39	0.537	0.509	0.508	0.471	0.464	0.382	0.521	0.424
1	D10	Lactulose		0.416	0.529	0.51	0.307	0.482	0.587	0.409	0.677	0.385	0.446	0.399	0.424	0.375	0.379	0.461	0.525	0.397	0.395	0.386	0.353	0.383	0.342	0.393	0.357	0.374	0.378	0.37	0.361	0.371	0.351	0.409	0.321	0.446	0.36	0.37	0.332	0.378	0.344	0.448	0.422	0.411	0.385	0.41	0.32	0.509	0.336
1	E10	Maltotriose		0.344	0.418	0.351	0.208	0.381	0.448	0.325	0.405	0.329	0.336	0.329	0.308	0.348	0.331	0.411	0.382	0.389	0.335	0.351	0.284	0.34	0.304	0.361	0.292	0.316	0.355	0.345	0.308	0.344	0.303	0.343	0.267	0.458	0.289	0.307	0.276	0.365	0.289	0.347	0.303	0.319	0.332	0.317	0.267	0.406	0.294
1	F10	Glyoxylic Acid		0.26	0.32	0.307	0.213	0.281	0.404	0.224	0.312	0.203	0.291	0.222	0.275	0.216	0.211	0.325	0.357	0.23	0.194	0.24	0.188	0.22	0.181	0.254	0.216	0.215	0.212	0.207	0.202	0.213	0.196	0.223	0.2	0.263	0.19	0.208	0.194	0.21	0.183	0.236	0.213	0.207	0.203	0.213	0.197	0.274	0.196
1	G10	Methyl Pyruvate		0.431	0.509	0.502	0.195	0.618	0.644	0.594	0.723	0.527	0.363	0.465	0.454	0.471	0.403	0.756	0.675	0.503	0.466	0.479	0.423	0.445	0.298	0.481	0.471	0.387	0.397	0.396	0.369	0.839	0.376	0.336	0.337	0.444	0.496	0.822	0.402	0.413	0.413	0.605	0.594	0.345	0.583	0.342	0.477	0.515	0.522
1	H10	D-Galacturonic Acid		0.241	0.261	0.234	0.244	0.228	0.233	0.202	0.233	0.202	0.213	0.204	0.215	0.22	0.216	0.241	0.222	0.229	0.203	0.242	0.198	0.234	0.203	0.225	0.197	0.24	0.219	0.226	0.211	0.216	0.203	0.231	0.221	0.24	0.206	0.219	0.205	0.222	0.196	0.239	0.225	0.223	0.217	0.214	0.212	0.236	0.192
1	A11	D-Mannose		0.956	1.247	1.25	0.212	1.007	1.319	1	1.482	1.066	1.397	1.073	1.279	0.972	0.946	1.258	1.343	1.203	1.269	1.062	1.166	0.949	1.032	0.95	1.02	0.943	0.906	0.973	0.9	0.976	0.89	0.915	0.869	1.154	1.087	1.153	0.92	0.966	1.012	1.055	1.035	1.069	1.079	1.025	0.943	0.98	0.966
1	B11	D-Mannitol		0.495	0.582	0.544	0.294	0.7	0.876	0.62	0.801	0.615	0.636	0.593	0.475	0.463	0.45	0.711	0.626	0.497	0.475	0.531	0.45	0.457	0.458	0.487	0.438	0.583	0.456	0.549	0.459	0.539	0.431	0.546	0.398	0.567	0.507	0.476	0.391	0.442	0.452	0.594	0.619	0.529	0.452	0.501	0.432	0.529	0.427
1	C11	D-Melibiose		0.39	0.476	0.416	0.413	0.433	0.588	0.37	0.586	0.334	0.369	0.356	0.357	0.345	0.336	0.434	0.452	0.39	0.359	0.359	0.33	0.351	0.311	0.353	0.34	0.339	0.339	0.338	0.326	0.331	0.32	0.351	0.321	0.44	0.328	0.334	0.323	0.359	0.328	0.403	0.375	0.372	0.332	0.367	0.304	0.452	0.288
1	D11	Sucrose		0.989	1.182	1.256	0.32	1.129	1.459	1.131	1.545	1.079	1.313	1.141	1.259	1.068	0.9	1.32	1.41	1.163	1.129	0.981	1.009	0.978	1.002	1.037	0.973	0.876	0.914	0.948	0.95	0.978	0.955	0.882	0.858	1.155	1.158	1.026	0.899	0.961	1.017	1.252	1.225	1.134	1.206	1.072	0.998	1.091	1.142
1	E11	2-Deoxy Adenosine		0.369	0.451	0.391	0.287	0.391	0.527	0.377	0.463	0.352	0.395	0.373	0.364	0.393	0.353	0.437	0.438	0.441	0.385	0.39	0.343	0.373	0.365	0.379	0.374	0.313	0.437	0.367	0.363	0.393	0.367	0.355	0.303	0.435	0.336	0.35	0.317	0.4	0.35	0.376	0.316	0.372	0.407	0.351	0.298	0.439	0.323
1	F11	D-Cellobiose		0.25	0.292	0.255	0.254	0.268	0.322	0.235	0.259	0.215	0.233	0.235	0.206	0.241	0.217	0.273	0.237	0.264	0.215	0.248	0.201	0.258	0.206	0.289	0.23	0.249	0.226	0.245	0.229	0.24	0.207	0.258	0.209	0.274	0.212	0.231	0.209	0.251	0.198	0.256	0.214	0.237	0.211	0.241	0.206	0.258	0.187
1	G11	D-Malic Acid		0.265	0.292	0.25	0.229	0.272	0.287	0.236	0.257	0.218	0.236	0.247	0.248	0.239	0.223	0.283	0.242	0.286	0.228	0.257	0.21	0.245	0.212	0.255	0.232	0.261	0.242	0.24	0.237	0.235	0.216	0.249	0.229	0.28	0.236	0.249	0.234	0.248	0.209	0.279	0.244	0.263	0.261	0.244	0.231	0.26	0.23
1	H11	Phenylethyl- amine		0.254	0.285	0.264	0.203	0.246	0.282	0.237	0.267	0.217	0.235	0.216	0.246	0.229	0.22	0.271	0.258	0.251	0.213	0.257	0.211	0.25	0.217	0.249	0.203	0.263	0.237	0.249	0.233	0.239	0.262	0.243	0.24	0.26	0.225	0.28	0.233	0.246	0.22	0.281	0.255	0.243	0.242	0.245	0.242	0.263	0.203
1	A12	Dulcitol		0.483	0.549	0.539	0.242	0.569	0.795	0.525	0.739	0.512	0.587	0.519	0.487	0.492	0.499	0.626	0.592	0.529	0.538	0.517	0.506	0.467	0.53	0.509	0.454	0.61	0.501	0.561	0.461	0.544	0.454	0.566	0.449	0.573	0.463	0.512	0.432	0.486	0.472	0.574	0.56	0.51	0.477	0.491	0.424	0.543	0.459
1	B12	L-Glutamic Acid		0.445	0.519	0.505	0.14	0.495	0.694	0.445	0.6	0.422	0.462	0.55	0.454	0.414	0.429	0.536	0.512	0.449	0.452	0.426	0.411	0.402	0.445	0.399	0.394	0.534	0.443	0.473	0.421	0.468	0.405	0.466	0.389	0.525	0.438	0.426	0.371	0.433	0.402	0.467	0.482	0.454	0.401	0.425	0.368	0.481	0.398
1	C12	Thymidine		0.399	0.502	0.427	0.807	0.473	0.651	0.41	0.567	0.376	0.443	0.398	0.359	0.363	0.383	0.455	0.436	0.401	0.363	0.411	0.363	0.376	0.371	0.346	0.316	0.345	0.299	0.384	0.33	0.377	0.316	0.408	0.3	0.451	0.312	0.338	0.316	0.365	0.326	0.409	0.349	0.383	0.32	0.378	0.3	0.49	0.301
1	D12	Uridine		0.459	0.576	0.592	0.493	0.541	0.702	0.513	0.7	0.441	0.625	0.489	0.547	0.453	0.44	0.613	0.594	0.529	0.542	0.545	0.479	0.538	0.495	0.402	0.405	0.392	0.351	0.503	0.405	0.535	0.401	0.476	0.343	0.55	0.404	0.463	0.378	0.437	0.397	0.467	0.423	0.458	0.383	0.458	0.349	0.553	0.347
1	E12	Adenosine		0.357	0.417	0.4	0.414	0.397	0.529	0.365	0.436	0.389	0.385	0.351	0.348	0.361	0.332	0.43	0.365	0.395	0.363	0.372	0.304	0.392	0.339	0.359	0.321	0.326	0.298	0.384	0.315	0.375	0.315	0.373	0.287	0.39	0.289	0.35	0.279	0.365	0.311	0.357	0.31	0.337	0.295	0.336	0.277	0.41	0.268
1	F12	Inosine		0.294	0.312	0.301	0.274	0.314	0.376	0.287	0.312	0.251	0.281	0.278	0.275	0.256	0.251	0.316	0.3	0.308	0.244	0.286	0.238	0.291	0.258	0.264	0.235	0.269	0.246	0.283	0.254	0.277	0.237	0.254	0.24	0.307	0.232	0.267	0.229	0.279	0.228	0.316	0.258	0.281	0.253	0.277	0.245	0.299	0.232
1	G12	L-Malic Acid		0.28	0.317	0.283	0.211	0.303	0.332	0.274	0.294	0.249	0.262	0.256	0.25	0.254	0.249	0.313	0.276	0.29	0.235	0.289	0.24	0.28	0.238	0.277	0.225	0.304	0.263	0.28	0.254	0.29	0.233	0.269	0.245	0.316	0.229	0.271	0.234	0.267	0.226	0.316	0.26	0.283	0.257	0.271	0.25	0.295	0.233
1	H12	2-Aminoethanol		0.268	0.278	0.28	0.299	0.26	0.304	0.25	0.283	0.233	0.265	0.231	0.254	0.234	0.225	0.271	0.268	0.262	0.218	0.265	0.218	0.262	0.229	0.255	0.205	0.262	0.237	0.254	0.225	0.246	0.219	0.264	0.218	0.309	0.219	0.251	0.215	0.254	0.218	0.304	0.25	0.279	0.246	0.279	0.238	0.274	0.207
2A	B1	N-Acetyl-DGalactosamine		0.262	0.263	0.388	0.239	0.282	0.275	0.248	0.243	0.226	0.234	0.248	0.276	0.246	0.224	0.285	0.235	0.246	0.208	0.206	0.208	0.245	0.192	0.227	0.193	0.286	0.23	0.268	0.23	0.257	0.196	0.233	0.217	0.321	0.188	0.248	0.193	0.245	0.204	0.235	0.222	0.244	0.23	0.225	0.202	0.25	0.206
2A	C1	Gentiobiose		0.254	0.251	0.35	0.21	0.257	0.248	0.224	0.23	0.21	0.213	0.218	0.259	0.24	0.2	0.26	0.215	0.238	0.179	0.195	0.193	0.232	0.187	0.224	0.189	0.273	0.24	0.264	0.221	0.251	0.185	0.232	0.206	0.241	0.186	0.243	0.188	0.239	0.202	0.234	0.204	0.242	0.219	0.221	0.281	0.241	0.191
2A	D1	D-Raffinose		0.315	0.325	0.406	0.278	0.364	0.351	0.301	0.335	0.287	0.284	0.287	0.347	0.269	0.237	0.389	0.293	0.281	0.245	0.221	0.226	0.263	0.217	0.254	0.229	0.297	0.25	0.312	0.246	0.294	0.212	0.264	0.224	0.286	0.211	0.277	0.209	0.275	0.23	0.33	0.311	0.304	0.285	0.274	0.322	0.387	0.261
2A	E1	Capric Acid		0.151	0.171	0.082	0.147	0.152	0.144	0.145	0.154	0.147	0.151	0.136	0.137	0.157	0.139	0.16	0.137	0.197	0.136	0.171	0.137	0.144	0.135	0.142	0.131	0.164	0.154	0.156	0.174	0.207	0.194	0.153	0.163	0.149	0.151	0.16	0.162	0.151	0.156	0.162	0.16	0.177	0.173	0.177	0.137	0.179	0.146
2A	F1	D-Lactic Acid Methyl Ester		0.34	0.356	0.429	0.3	0.344	0.396	0.293	0.363	0.292	0.315	0.306	0.366	0.289	0.283	0.316	0.319	0.296	0.276	0.259	0.29	0.272	0.261	0.288	0.274	0.323	0.288	0.331	0.288	0.319	0.269	0.313	0.286	0.302	0.261	0.305	0.262	0.29	0.251	0.328	0.283	0.316	0.292	0.32	0.33	0.329	0.266
2A	G1	Acetamide		0.313	0.298	0.384	0.249	0.299	0.449	0.259	0.291	0.248	0.244	0.278	0.291	0.251	0.234	0.293	0.257	0.258	0.223	0.24	0.225	0.25	0.224	0.255	0.244	0.289	0.242	0.291	0.246	0.286	0.215	0.28	0.238	0.276	0.225	0.262	0.225	0.276	0.232	0.286	0.244	0.273	0.251	0.259	0.277	0.28	0.241
2A	H1	L-Ornithine		0.3	0.286	0.348	0.259	0.27	0.282	0.253	0.3	0.243	0.258	0.256	0.292	0.264	0.239	0.285	0.276	0.264	0.241	0.235	0.246	0.25	0.229	0.255	0.236	0.298	0.228	0.297	0.229	0.282	0.22	0.293	0.225	0.272	0.216	0.275	0.216	0.257	0.216	0.27	0.236	0.264	0.251	0.256	0.268	0.271	0.214
2A	A2	Chondroitin Sulfate C		0.234	0.235	0.318	0.209	0.262	0.239	0.231	0.212	0.212	0.196	0.229	0.213	0.225	0.185	0.268	0.197	0.249	0.176	0.212	0.169	0.228	0.174	0.209	0.18	0.228	0.213	0.203	0.202	0.206	0.184	0.208	0.192	0.206	0.183	0.209	0.185	0.209	0.176	0.218	0.201	0.205	0.197	0.198	0.184	0.213	0.172
2A	B2	N-AcetylNeuraminic Acid		0.236	0.227	0.359	0.206	0.262	0.228	0.231	0.195	0.207	0.187	0.21	0.208	0.221	0.194	0.245	0.184	0.224	0.179	0.194	0.171	0.225	0.17	0.222	0.165	0.252	0.216	0.219	0.199	0.219	0.179	0.215	0.191	0.21	0.177	0.214	0.176	0.219	0.207	0.217	0.207	0.215	0.206	0.196	0.183	0.218	0.179
2A	C2	L-Glucose		0.233	0.232	0.345	0.184	0.249	0.206	0.216	0.186	0.193	0.177	0.208	0.217	0.219	0.181	0.237	0.184	0.21	0.163	0.196	0.171	0.215	0.166	0.296	0.171	0.296	0.204	0.229	0.219	0.216	0.173	0.202	0.195	0.21	0.168	0.217	0.167	0.216	0.187	0.207	0.192	0.228	0.207	0.206	0.188	0.227	0.179
2A	D2	Salicin		0.239	0.215	0.342	0.185	0.252	0.207	0.214	0.194	0.2	0.178	0.204	0.224	0.206	0.18	0.237	0.188	0.207	0.174	0.19	0.171	0.209	0.162	0.285	0.175	0.28	0.223	0.225	0.188	0.211	0.174	0.213	0.203	0.203	0.175	0.215	0.177	0.212	0.177	0.219	0.199	0.218	0.205	0.197	0.186	0.221	0.179
2A	E2	Caproic Acid		0.284	0.295	0.296	0.227	0.292	0.249	0.24	0.282	0.223	0.249	0.227	0.233	0.27	0.221	0.27	0.217	0.305	0.196	0.251	0.211	0.234	0.202	0.278	0.206	0.345	0.265	0.29	0.27	0.269	0.239	0.243	0.22	0.259	0.208	0.258	0.224	0.246	0.226	0.258	0.249	0.302	0.248	0.241	0.229	0.276	0.222
2A	F2	Malonic Acid		0.273	0.235	0.317	0.213	0.248	0.216	0.229	0.235	0.215	0.202	0.232	0.227	0.228	0.197	0.238	0.208	0.226	0.193	0.218	0.194	0.211	0.19	0.258	0.195	0.283	0.219	0.248	0.249	0.235	0.189	0.249	0.204	0.231	0.201	0.236	0.193	0.217	0.189	0.239	0.205	0.227	0.225	0.225	0.203	0.233	0.188
2A	G2	L-Alaninamide		0.269	0.229	0.349	0.202	0.235	0.227	0.25	0.21	0.204	0.206	0.205	0.25	0.232	0.188	0.232	0.221	0.209	0.19	0.214	0.208	0.211	0.188	0.204	0.19	0.249	0.227	0.247	0.229	0.224	0.167	0.213	0.194	0.223	0.205	0.231	0.175	0.211	0.182	0.212	0.199	0.271	0.248	0.228	0.215	0.232	0.2
2A	H2	L-Phenylalanine		0.259	0.215	0.275	0.202	0.223	0.204	0.21	0.215	0.203	0.194	0.213	0.224	0.232	0.194	0.235	0.208	0.222	0.196	0.217	0.204	0.219	0.194	0.209	0.202	0.247	0.208	0.242	0.205	0.233	0.198	0.234	0.204	0.229	0.192	0.238	0.193	0.23	0.204	0.222	0.203	0.217	0.212	0.214	0.19	0.226	0.19
2A	A3	a-Cyclodextrin		0.235	0.219	0.239	0.201	0.232	0.2	0.21	0.209	0.204	0.181	0.201	0.193	0.22	0.197	0.227	0.189	0.24	0.183	0.208	0.176	0.222	0.178	0.223	0.177	0.244	0.221	0.22	0.194	0.209	0.195	0.223	0.197	0.207	0.189	0.217	0.189	0.217	0.188	0.208	0.211	0.207	0.206	0.204	0.192	0.219	0.178
2A	B3	b-D-Allose		0.233	0.225	0.298	0.197	0.249	0.197	0.22	0.183	0.201	0.179	0.203	0.191	0.22	0.185	0.242	0.182	0.227	0.169	0.195	0.171	0.227	0.162	0.302	0.163	0.284	0.206	0.219	0.196	0.206	0.17	0.203	0.183	0.203	0.166	0.204	0.166	0.203	0.193	0.204	0.22	0.215	0.197	0.203	0.187	0.216	0.176
2A	C3	Lactitol		0.239	0.22	0.344	0.194	0.272	0.204	0.245	0.194	0.208	0.191	0.21	0.203	0.227	0.193	0.251	0.187	0.222	0.169	0.241	0.179	0.267	0.191	0.311	0.174	0.322	0.21	0.238	0.235	0.212	0.17	0.212	0.192	0.215	0.169	0.212	0.17	0.208	0.184	0.21	0.202	0.215	0.216	0.213	0.205	0.224	0.187
2A	D3	Sedoheptulosan		0.228	0.212	0.32	0.201	0.248	0.206	0.219	0.185	0.19	0.168	0.195	0.196	0.199	0.181	0.229	0.182	0.2	0.167	0.184	0.171	0.26	0.195	0.294	0.171	0.314	0.201	0.231	0.183	0.205	0.162	0.201	0.202	0.209	0.167	0.204	0.165	0.198	0.187	0.203	0.194	0.212	0.202	0.197	0.196	0.213	0.177
2A	E3	Citraconic Acid		0.237	0.218	0.258	0.179	0.216	0.19	0.201	0.22	0.191	0.222	0.198	0.189	0.208	0.175	0.22	0.172	0.206	0.178	0.207	0.168	0.252	0.218	0.294	0.174	0.317	0.21	0.227	0.193	0.197	0.183	0.211	0.203	0.195	0.182	0.204	0.224	0.198	0.184	0.217	0.204	0.263	0.215	0.221	0.205	0.235	0.184
2A	F3	Melibionic Acid		0.254	0.211	0.3	0.188	0.225	0.193	0.205	0.214	0.201	0.178	0.212	0.202	0.21	0.179	0.222	0.182	0.203	0.16	0.204	0.172	0.235	0.184	0.308	0.174	0.31	0.206	0.223	0.188	0.204	0.177	0.217	0.192	0.204	0.181	0.214	0.185	0.23	0.181	0.216	0.196	0.211	0.203	0.203	0.204	0.22	0.178
2A	G3	N-Acetyl-LGlutamic Acid		0.244	0.225	0.317	0.236	0.318	0.203	0.209	0.195	0.2	0.197	0.197	0.292	0.285	0.176	0.275	0.186	0.194	0.173	0.197	0.178	0.197	0.166	0.253	0.17	0.286	0.205	0.222	0.238	0.207	0.174	0.206	0.192	0.203	0.179	0.214	0.175	0.23	0.211	0.208	0.201	0.229	0.219	0.251	0.212	0.252	0.267
2A	H3	L-Pyroglutamic Acid		0.271	0.241	0.312	0.217	0.244	0.241	0.224	0.235	0.216	0.21	0.227	0.253	0.219	0.205	0.247	0.23	0.221	0.209	0.216	0.21	0.218	0.199	0.223	0.199	0.263	0.211	0.249	0.21	0.232	0.203	0.241	0.204	0.234	0.201	0.235	0.198	0.229	0.202	0.245	0.22	0.232	0.232	0.233	0.208	0.237	0.198
2A	A4	b-Cyclodextrin		0.251	0.228	0.248	0.209	0.24	0.207	0.227	0.2	0.223	0.185	0.206	0.194	0.235	0.195	0.239	0.191	0.246	0.185	0.228	0.179	0.229	0.186	0.223	0.191	0.24	0.224	0.208	0.196	0.211	0.193	0.221	0.212	0.202	0.187	0.214	0.201	0.206	0.195	0.2	0.217	0.201	0.199	0.201	0.213	0.222	0.188
2A	B4	Amygdalin		0.315	0.298	0.394	0.273	0.372	0.287	0.336	0.261	0.28	0.237	0.266	0.259	0.276	0.251	0.346	0.278	0.299	0.223	0.267	0.22	0.272	0.209	0.342	0.222	0.363	0.244	0.265	0.234	0.251	0.213	0.234	0.227	0.255	0.222	0.242	0.214	0.249	0.237	0.277	0.284	0.284	0.274	0.258	0.271	0.305	0.248
2A	C4	D-Melezitose		0.267	0.269	0.348	0.245	0.327	0.286	0.291	0.266	0.249	0.232	0.236	0.24	0.246	0.213	0.288	0.242	0.264	0.201	0.217	0.197	0.3	0.243	0.324	0.186	0.335	0.222	0.229	0.246	0.23	0.202	0.213	0.203	0.227	0.195	0.221	0.187	0.225	0.199	0.246	0.247	0.255	0.253	0.23	0.239	0.27	0.221
2A	D4	L-Sorbose		0.239	0.231	0.269	0.252	0.228	0.245	0.216	0.2	0.201	0.19	0.204	0.217	0.221	0.192	0.234	0.2	0.223	0.183	0.218	0.181	0.283	0.226	0.301	0.171	0.315	0.222	0.226	0.208	0.218	0.182	0.205	0.208	0.215	0.195	0.212	0.179	0.211	0.207	0.22	0.236	0.232	0.224	0.217	0.226	0.276	0.204
2A	E4	Citramalic Acid		0.298	0.229	0.299	0.219	0.254	0.226	0.233	0.22	0.211	0.227	0.204	0.24	0.214	0.183	0.264	0.205	0.26	0.183	0.207	0.169	0.249	0.205	0.285	0.166	0.277	0.201	0.226	0.211	0.193	0.17	0.195	0.186	0.202	0.171	0.195	0.181	0.184	0.183	0.239	0.214	0.301	0.241	0.206	0.227	0.227	0.218
2A	F4	Oxalic Acid		0.278	0.234	0.345	0.211	0.264	0.218	0.239	0.219	0.206	0.202	0.218	0.21	0.206	0.192	0.228	0.203	0.21	0.187	0.201	0.187	0.254	0.201	0.294	0.178	0.3	0.219	0.228	0.2	0.209	0.19	0.219	0.191	0.209	0.195	0.228	0.19	0.198	0.185	0.231	0.207	0.22	0.22	0.205	0.211	0.247	0.192
2A	G4	L-Arginine		0.257	0.212	0.277	0.231	0.221	0.194	0.239	0.186	0.226	0.183	0.201	0.203	0.22	0.175	0.217	0.185	0.2	0.174	0.204	0.179	0.2	0.176	0.274	0.176	0.282	0.191	0.226	0.216	0.209	0.17	0.219	0.168	0.201	0.177	0.213	0.173	0.194	0.183	0.208	0.207	0.269	0.238	0.209	0.249	0.26	0.204
2A	H4	L-Valine		0.247	0.212	0.273	0.197	0.224	0.198	0.208	0.197	0.201	0.182	0.204	0.21	0.22	0.184	0.237	0.203	0.21	0.192	0.202	0.189	0.215	0.186	0.2	0.187	0.257	0.201	0.237	0.2	0.232	0.192	0.232	0.197	0.221	0.191	0.227	0.186	0.22	0.193	0.23	0.211	0.211	0.214	0.212	0.197	0.224	0.186
2A	A5	g-Cyclodextrin		0.276	0.235	0.253	0.215	0.265	0.229	0.249	0.197	0.222	0.188	0.219	0.195	0.245	0.202	0.249	0.204	0.249	0.195	0.225	0.187	0.242	0.191	0.242	0.19	0.252	0.217	0.211	0.198	0.215	0.194	0.219	0.204	0.212	0.188	0.211	0.199	0.214	0.19	0.213	0.208	0.207	0.227	0.209	0.197	0.216	0.182
2A	B5	D-Arabinose		0.504	0.385	0.594	0.411	0.604	0.388	0.622	0.325	0.488	0.347	0.433	0.367	0.489	0.309	0.526	0.333	0.595	0.358	0.471	0.29	0.538	0.287	0.571	0.307	0.454	0.302	0.335	0.321	0.371	0.305	0.33	0.297	0.328	0.3	0.321	0.313	0.324	0.302	0.396	0.367	0.326	0.315	0.298	0.317	0.373	0.313
2A	C5	Maltitol		0.388	0.4	0.447	0.373	0.447	0.538	0.421	0.41	0.384	0.408	0.384	0.395	0.379	0.347	0.469	0.419	0.399	0.37	0.355	0.322	0.392	0.377	0.43	0.319	0.496	0.327	0.371	0.376	0.378	0.294	0.334	0.301	0.367	0.311	0.321	0.278	0.325	0.344	0.384	0.402	0.378	0.371	0.354	0.351	0.399	0.416
2A	D5	Stachyose		0.372	0.401	0.447	0.405	0.386	0.498	0.411	0.379	0.354	0.344	0.352	0.412	0.323	0.31	0.416	0.397	0.315	0.327	0.31	0.281	0.385	0.314	0.396	0.257	0.445	0.3	0.342	0.303	0.33	0.274	0.309	0.271	0.334	0.283	0.284	0.255	0.297	0.302	0.37	0.422	0.357	0.357	0.326	0.34	0.42	0.347
2A	E5	D-Glucosamine		0.563	0.524	0.444	0.512	0.473	0.541	0.453	0.556	0.459	0.569	0.499	0.504	0.69	0.467	0.613	0.507	0.571	0.501	0.518	0.451	0.655	0.537	0.632	0.422	0.637	0.489	0.597	0.53	0.561	0.46	0.532	0.544	0.533	0.465	0.611	0.499	0.533	0.57	0.527	0.506	0.58	0.592	0.577	0.578	0.578	0.484
2A	F5	Oxalomalic Acid		0.479	0.4	0.53	0.355	0.499	0.438	0.448	0.382	0.347	0.338	0.362	0.386	0.338	0.296	0.39	0.38	0.345	0.325	0.315	0.306	0.386	0.347	0.432	0.301	0.416	0.337	0.356	0.329	0.336	0.308	0.345	0.323	0.335	0.313	0.329	0.313	0.328	0.305	0.379	0.347	0.376	0.386	0.343	0.355	0.378	0.332
2A	G5	Glycine		0.291	0.225	0.247	0.196	0.223	0.185	0.214	0.179	0.193	0.212	0.198	0.188	0.308	0.179	0.23	0.183	0.204	0.186	0.193	0.175	0.205	0.171	0.29	0.179	0.277	0.203	0.225	0.205	0.218	0.182	0.217	0.208	0.202	0.193	0.211	0.182	0.202	0.185	0.219	0.202	0.226	0.224	0.224	0.221	0.237	0.199
2A	H5	D,L-Carnitine		0.248	0.224	0.249	0.212	0.233	0.23	0.22	0.223	0.205	0.184	0.209	0.226	0.217	0.184	0.237	0.22	0.21	0.194	0.195	0.195	0.22	0.181	0.21	0.195	0.268	0.191	0.246	0.194	0.233	0.182	0.213	0.181	0.24	0.171	0.231	0.179	0.225	0.194	0.224	0.203	0.214	0.223	0.219	0.205	0.228	0.197
2A	A6	Dextrin		0.379	0.337	0.412	0.322	0.435	0.383	0.403	0.311	0.349	0.285	0.33	0.31	0.337	0.3	0.42	0.325	0.374	0.292	0.338	0.269	0.322	0.271	0.317	0.273	0.328	0.309	0.294	0.292	0.288	0.278	0.28	0.284	0.274	0.268	0.277	0.27	0.285	0.269	0.293	0.275	0.285	0.272	0.28	0.266	0.291	0.255
2A	B6	D-Arabitol		0.37	0.36	0.358	0.329	0.378	0.39	0.37	0.324	0.345	0.313	0.332	0.34	0.331	0.306	0.421	0.342	0.372	0.328	0.315	0.284	0.318	0.287	0.387	0.284	0.458	0.303	0.377	0.307	0.372	0.28	0.306	0.274	0.342	0.275	0.311	0.252	0.334	0.327	0.326	0.334	0.335	0.293	0.299	0.292	0.331	0.287
2A	C6	a-Methyl-DGlucoside		0.968	1.163	1.004	1.153	1.03	1.425	1.068	1.415	1.061	1.349	1.07	1.235	1.013	1.131	1.194	1.374	1.31	1.315	0.978	1.292	0.971	1.125	1.048	1.173	1.559	1.065	1.07	1.062	1.039	1.008	1.005	0.972	1.116	1.25	1.292	1.075	0.957	1.188	1.066	1.144	1.07	1.174	1.037	1.001	0.942	1.06
2A	D6	D-Tagatose		0.47	0.432	0.492	0.429	0.486	0.538	0.532	0.56	0.467	0.512	0.438	0.47	0.43	0.375	0.564	0.516	0.476	0.437	0.399	0.362	0.483	0.386	0.516	0.366	0.566	0.409	0.456	0.419	0.431	0.399	0.404	0.371	0.415	0.426	0.418	0.36	0.408	0.418	0.458	0.538	0.436	0.527	0.455	0.456	0.484	0.491
2A	E6	2-Hydroxy Benzoic Acid		0.476	0.4	0.536	0.39	0.65	0.672	0.494	0.548	0.369	0.402	0.359	0.346	0.345	0.252	0.426	0.461	0.359	0.277	0.272	0.246	0.315	0.31	0.374	0.233	0.329	0.235	0.275	0.265	0.249	0.24	0.248	0.248	0.322	0.273	0.26	0.244	0.258	0.258	0.443	0.422	0.472	0.372	0.348	0.339	0.479	0.455
2A	F6	Quinic Acid		0.3	0.251	0.29	0.242	0.299	0.255	0.245	0.237	0.226	0.211	0.218	0.227	0.213	0.197	0.248	0.23	0.23	0.192	0.211	0.194	0.269	0.22	0.318	0.191	0.326	0.263	0.243	0.214	0.224	0.196	0.226	0.202	0.219	0.198	0.218	0.201	0.223	0.199	0.251	0.223	0.242	0.238	0.261	0.235	0.253	0.209
2A	G6	L-Histidine		0.367	0.302	0.41	0.278	0.359	0.287	0.325	0.26	0.261	0.222	0.264	0.289	0.208	0.192	0.301	0.293	0.219	0.197	0.221	0.202	0.21	0.184	0.298	0.205	0.31	0.217	0.221	0.214	0.226	0.196	0.234	0.2	0.217	0.204	0.228	0.197	0.21	0.199	0.288	0.28	0.291	0.278	0.289	0.276	0.275	0.243
2A	H6	Sec-Butylamine		0.226	0.187	0.176	0.169	0.192	0.17	0.187	0.161	0.178	0.153	0.167	0.161	0.197	0.151	0.203	0.164	0.182	0.153	0.182	0.166	0.204	0.154	0.194	0.178	0.247	0.187	0.234	0.179	0.215	0.174	0.197	0.174	0.208	0.166	0.215	0.169	0.209	0.178	0.198	0.2	0.192	0.191	0.205	0.182	0.216	0.175
2A	A7	Gelatin		0.316	0.39	0.355	0.237	0.375	0.335	0.323	0.259	0.289	0.221	0.284	0.238	0.277	0.224	0.334	0.243	0.322	0.194	0.266	0.187	0.263	0.2	0.258	0.204	0.262	0.229	0.228	0.216	0.223	0.197	0.229	0.214	0.215	0.204	0.22	0.206	0.219	0.211	0.242	0.231	0.219	0.218	0.211	0.206	0.25	0.209
2A	B7	L-Arabitol		0.366	0.35	0.38	0.334	0.431	0.441	0.393	0.328	0.354	0.338	0.355	0.332	0.322	0.28	0.45	0.351	0.385	0.32	0.311	0.27	0.316	0.272	0.356	0.28	0.429	0.283	0.37	0.283	0.351	0.249	0.301	0.255	0.348	0.247	0.283	0.24	0.301	0.271	0.303	0.31	0.32	0.282	0.287	0.279	0.328	0.277
2A	C7	b-Methyl-DGalactoside		0.455	0.454	0.473	0.41	0.51	0.652	0.505	0.543	0.464	0.481	0.474	0.452	0.446	0.411	0.573	0.517	0.487	0.481	0.427	0.415	0.444	0.46	0.509	0.409	0.632	0.438	0.542	0.446	0.516	0.426	0.452	0.38	0.478	0.442	0.424	0.333	0.399	0.423	0.447	0.472	0.448	0.446	0.456	0.434	0.46	0.466
2A	D7	Turanose		0.926	1.135	0.956	1.143	1.061	1.38	1.049	1.389	1.066	1.319	1.099	1.28	1.013	0.979	1.287	1.331	1.146	1.214	1.05	1.096	0.935	1.047	1.027	1.023	0.996	0.885	1.045	0.92	1.019	0.951	0.886	0.896	1.022	1.123	1.171	0.936	0.912	1.042	1.047	1.161	1.045	1.175	1.068	1.019	0.971	1.091
2A	E7	4-Hydroxy Benzoic Acid		0.442	0.347	0.384	0.406	0.41	0.471	0.382	0.391	0.352	0.39	0.336	0.331	0.324	0.309	0.408	0.385	0.345	0.322	0.302	0.286	0.359	0.329	0.406	0.28	0.381	0.314	0.364	0.331	0.306	0.311	0.303	0.3	0.323	0.352	0.271	0.275	0.294	0.31	0.372	0.357	0.386	0.331	0.327	0.342	0.36	0.331
2A	F7	D-Ribono-1,4- Lactone		0.276	0.231	0.238	0.238	0.237	0.209	0.228	0.222	0.208	0.187	0.208	0.209	0.206	0.187	0.231	0.208	0.226	0.179	0.206	0.189	0.258	0.214	0.318	0.183	0.303	0.196	0.248	0.199	0.215	0.187	0.22	0.191	0.21	0.187	0.207	0.186	0.213	0.189	0.223	0.211	0.211	0.212	0.212	0.222	0.228	0.193
2A	G7	L-Homoserine		0.272	0.215	0.19	0.186	0.206	0.176	0.194	0.175	0.183	0.174	0.185	0.172	0.213	0.171	0.216	0.181	0.202	0.161	0.187	0.171	0.206	0.188	0.282	0.164	0.274	0.198	0.234	0.199	0.218	0.183	0.198	0.194	0.195	0.17	0.216	0.173	0.204	0.182	0.201	0.228	0.212	0.222	0.207	0.21	0.229	0.189
2A	H7	D L-Octopamine		0.27	0.231	0.232	0.212	0.269	0.236	0.241	0.207	0.216	0.178	0.22	0.209	0.203	0.173	0.235	0.228	0.219	0.191	0.197	0.194	0.2	0.185	0.202	0.191	0.227	0.175	0.222	0.174	0.207	0.177	0.206	0.172	0.201	0.193	0.205	0.185	0.204	0.186	0.235	0.208	0.202	0.225	0.207	0.209	0.213	0.205
2A	A8	Glycogen		0.336	0.33	0.34	0.263	0.358	0.267	0.357	0.248	0.301	0.241	0.288	0.24	0.292	0.247	0.306	0.253	0.318	0.227	0.294	0.21	0.265	0.207	0.25	0.209	0.273	0.239	0.243	0.221	0.24	0.216	0.232	0.217	0.23	0.213	0.226	0.224	0.233	0.211	0.241	0.239	0.231	0.232	0.229	0.227	0.248	0.208
2A	B8	Arbutin		0.29	0.255	0.315	0.23	0.356	0.274	0.318	0.218	0.262	0.205	0.255	0.221	0.258	0.219	0.313	0.231	0.287	0.197	0.242	0.197	0.25	0.203	0.327	0.209	0.29	0.205	0.243	0.197	0.23	0.196	0.226	0.193	0.223	0.185	0.207	0.207	0.214	0.196	0.229	0.221	0.22	0.225	0.213	0.212	0.243	0.202
2A	C8	3-Methyl Glucose		0.383	0.353	0.369	0.318	0.399	0.398	0.395	0.314	0.34	0.315	0.343	0.315	0.304	0.273	0.4	0.368	0.362	0.299	0.287	0.262	0.336	0.288	0.378	0.259	0.402	0.283	0.332	0.307	0.296	0.267	0.272	0.26	0.309	0.264	0.28	0.239	0.269	0.241	0.322	0.3	0.309	0.295	0.296	0.306	0.334	0.293
2A	D8	Xylitol		0.422	0.407	0.405	0.385	0.444	0.541	0.436	0.422	0.395	0.406	0.393	0.377	0.376	0.335	0.474	0.476	0.403	0.384	0.346	0.33	0.41	0.364	0.454	0.31	0.502	0.348	0.468	0.379	0.417	0.352	0.366	0.31	0.404	0.336	0.316	0.282	0.357	0.335	0.39	0.392	0.384	0.342	0.362	0.355	0.416	0.369
2A	E8	b-Hydroxy Butyric Acid		0.353	0.359	0.335	0.315	0.358	0.403	0.37	0.341	0.334	0.333	0.294	0.28	0.341	0.253	0.346	0.342	0.322	0.28	0.268	0.253	0.342	0.283	0.38	0.239	0.38	0.276	0.354	0.294	0.319	0.247	0.27	0.283	0.311	0.25	0.269	0.226	0.291	0.232	0.306	0.293	0.396	0.308	0.315	0.301	0.361	0.287
2A	F8	Sebacic Acid		0.319	0.247	0.248	0.225	0.284	0.234	0.26	0.221	0.231	0.215	0.229	0.229	0.215	0.2	0.26	0.252	0.225	0.2	0.211	0.197	0.251	0.219	0.319	0.198	0.312	0.222	0.25	0.213	0.225	0.202	0.235	0.205	0.217	0.202	0.225	0.201	0.221	0.195	0.24	0.223	0.247	0.23	0.23	0.232	0.241	0.201
2A	G8	Hydroxy-LProline		0.28	0.285	0.238	0.207	0.265	0.219	0.233	0.2	0.214	0.207	0.214	0.225	0.216	0.192	0.248	0.222	0.212	0.187	0.189	0.197	0.215	0.182	0.301	0.191	0.311	0.207	0.232	0.204	0.238	0.19	0.221	0.215	0.222	0.179	0.236	0.184	0.218	0.199	0.227	0.198	0.238	0.23	0.235	0.236	0.255	0.212
2A	H8	Putrescine		0.302	0.266	0.25	0.243	0.29	0.257	0.266	0.254	0.242	0.252	0.219	0.255	0.237	0.188	0.269	0.273	0.232	0.218	0.212	0.221	0.226	0.205	0.22	0.227	0.275	0.21	0.255	0.216	0.251	0.2	0.219	0.216	0.238	0.203	0.235	0.191	0.239	0.209	0.257	0.225	0.243	0.253	0.249	0.254	0.243	0.233
2A	A9	Inulin		0.303	0.276	0.319	0.249	0.334	0.301	0.318	0.248	0.279	0.23	0.273	0.246	0.266	0.22	0.306	0.253	0.297	0.206	0.276	0.198	0.264	0.195	0.234	0.2	0.265	0.236	0.252	0.222	0.234	0.206	0.227	0.208	0.225	0.199	0.223	0.204	0.229	0.205	0.242	0.221	0.219	0.234	0.22	0.215	0.251	0.197
2A	B9	2-Deoxy-DRibose		0.535	0.368	0.463	0.344	0.5	0.344	0.488	0.319	0.46	0.342	0.403	0.323	0.475	0.355	0.422	0.333	0.511	0.354	0.481	0.343	0.469	0.351	0.544	0.406	0.44	0.344	0.378	0.349	0.376	0.371	0.407	0.369	0.334	0.357	0.4	0.369	0.371	0.341	0.388	0.376	0.338	0.332	0.361	0.37	0.409	0.341
2A	C9	b-Methyl-DGlucuronic Acid		0.295	0.275	0.266	0.237	0.317	0.296	0.294	0.254	0.256	0.222	0.256	0.239	0.245	0.224	0.284	0.269	0.267	0.206	0.233	0.199	0.29	0.237	0.313	0.206	0.344	0.228	0.26	0.221	0.243	0.208	0.225	0.211	0.234	0.202	0.219	0.198	0.227	0.205	0.248	0.228	0.23	0.233	0.234	0.23	0.256	0.211
2A	D9	N-Acetyl-DGlucosaminitol		0.278	0.234	0.247	0.241	0.282	0.23	0.281	0.213	0.245	0.196	0.214	0.19	0.191	0.165	0.296	0.271	0.213	0.166	0.191	0.155	0.239	0.213	0.286	0.158	0.295	0.191	0.211	0.18	0.186	0.181	0.179	0.179	0.199	0.17	0.191	0.176	0.192	0.179	0.254	0.209	0.193	0.193	0.187	0.201	0.249	0.206
2A	E9	g-Hydroxy Butyric Acid		0.327	0.273	0.336	0.322	0.307	0.312	0.284	0.286	0.253	0.246	0.249	0.276	0.227	0.235	0.325	0.294	0.266	0.221	0.226	0.2	0.272	0.242	0.356	0.209	0.356	0.243	0.347	0.231	0.252	0.202	0.237	0.216	0.248	0.196	0.237	0.195	0.24	0.21	0.259	0.226	0.281	0.234	0.253	0.24	0.265	0.21
2A	F9	Sorbic Acid		0.474	0.291	0.353	0.259	0.421	0.31	0.366	0.259	0.312	0.245	0.308	0.281	0.274	0.226	0.344	0.294	0.29	0.226	0.251	0.232	0.311	0.252	0.376	0.217	0.394	0.261	0.287	0.244	0.277	0.241	0.267	0.24	0.29	0.243	0.278	0.249	0.259	0.233	0.296	0.248	0.264	0.28	0.247	0.341	0.286	0.239
2A	G9	L-Isoleucine		0.28	0.206	0.197	0.182	0.22	0.17	0.198	0.178	0.202	0.168	0.197	0.187	0.223	0.173	0.224	0.18	0.199	0.183	0.201	0.178	0.214	0.182	0.304	0.18	0.33	0.211	0.234	0.203	0.231	0.183	0.224	0.201	0.216	0.178	0.233	0.188	0.224	0.194	0.221	0.21	0.203	0.207	0.211	0.238	0.219	0.189
2A	H9	Dihydroxy Acetone		0.773	0.538	0.502	0.479	0.595	0.51	0.581	0.532	0.552	0.453	0.501	0.441	0.565	0.415	0.638	0.552	0.593	0.434	0.601	0.442	0.621	0.426	0.62	0.45	0.672	0.464	0.627	0.477	0.632	0.473	0.62	0.47	0.503	0.469	0.602	0.452	0.484	0.457	0.609	0.527	0.459	0.508	0.553	0.671	0.64	0.49
2A	A10	Laminarin		0.259	0.249	0.249	0.233	0.262	0.252	0.24	0.226	0.233	0.21	0.233	0.21	0.248	0.225	0.269	0.224	0.262	0.2	0.233	0.194	0.24	0.197	0.226	0.197	0.27	0.232	0.235	0.22	0.236	0.209	0.232	0.218	0.22	0.204	0.236	0.212	0.235	0.212	0.231	0.233	0.218	0.226	0.224	0.223	0.24	0.199
2A	B10	i-Erythritol		0.267	0.259	0.285	0.257	0.293	0.275	0.278	0.253	0.246	0.232	0.236	0.239	0.246	0.231	0.289	0.248	0.265	0.203	0.235	0.198	0.237	0.191	0.281	0.195	0.311	0.224	0.243	0.216	0.247	0.195	0.216	0.204	0.236	0.192	0.216	0.197	0.231	0.213	0.234	0.231	0.228	0.236	0.221	0.226	0.254	0.21
2A	C10	a-Methyl-DMannoside		0.294	0.285	0.309	0.265	0.324	0.348	0.291	0.293	0.262	0.252	0.252	0.275	0.255	0.243	0.304	0.289	0.27	0.227	0.247	0.216	0.264	0.221	0.306	0.242	0.354	0.245	0.262	0.225	0.256	0.218	0.229	0.213	0.246	0.212	0.233	0.207	0.243	0.224	0.28	0.252	0.246	0.254	0.242	0.252	0.285	0.242
2A	D10	g-Amino Butyric Acid		0.33	0.341	0.311	0.309	0.334	0.412	0.312	0.343	0.324	0.321	0.304	0.322	0.253	0.244	0.337	0.345	0.269	0.225	0.282	0.278	0.246	0.231	0.329	0.205	0.362	0.239	0.269	0.231	0.254	0.209	0.217	0.202	0.297	0.235	0.257	0.218	0.247	0.226	0.339	0.334	0.309	0.306	0.329	0.321	0.322	0.299
2A	E10	a-Keto-Valeric Acid		0.263	0.254	0.213	0.247	0.264	0.201	0.216	0.254	0.2	0.205	0.237	0.236	0.212	0.204	0.226	0.185	0.236	0.16	0.211	0.164	0.233	0.199	0.307	0.17	0.292	0.198	0.268	0.191	0.228	0.187	0.216	0.192	0.194	0.217	0.255	0.188	0.244	0.212	0.225	0.243	0.211	0.228	0.274	0.225	0.271	0.198
2A	F10	Succinamic Acid		0.281	0.201	0.215	0.185	0.236	0.198	0.213	0.182	0.203	0.169	0.2	0.199	0.197	0.182	0.217	0.189	0.198	0.168	0.182	0.17	0.194	0.18	0.274	0.164	0.309	0.182	0.214	0.178	0.207	0.167	0.191	0.174	0.186	0.164	0.206	0.175	0.197	0.17	0.201	0.188	0.189	0.196	0.196	0.205	0.213	0.173
2A	G10	L-Leucine		0.306	0.255	0.207	0.185	0.246	0.19	0.214	0.18	0.206	0.187	0.222	0.211	0.228	0.174	0.226	0.191	0.239	0.191	0.208	0.176	0.221	0.193	0.278	0.191	0.289	0.21	0.236	0.216	0.316	0.196	0.247	0.208	0.27	0.2	0.308	0.2	0.224	0.204	0.224	0.234	0.202	0.217	0.207	0.226	0.226	0.191
2A	H10	2,3-Butanediol		0.315	0.267	0.26	0.249	0.298	0.284	0.262	0.257	0.256	0.236	0.261	0.268	0.246	0.217	0.278	0.276	0.247	0.225	0.24	0.218	0.247	0.211	0.227	0.222	0.299	0.241	0.27	0.236	0.277	0.225	0.255	0.225	0.257	0.234	0.262	0.23	0.254	0.232	0.269	0.257	0.253	0.252	0.259	0.265	0.261	0.227
2A	A11	Mannan		0.236	0.216	0.227	0.191	0.21	0.207	0.21	0.215	0.217	0.199	0.209	0.203	0.241	0.22	0.234	0.202	0.246	0.21	0.227	0.192	0.235	0.199	0.24	0.194	0.253	0.23	0.218	0.21	0.229	0.206	0.236	0.208	0.225	0.2	0.225	0.21	0.224	0.227	0.218	0.21	0.223	0.225	0.203	0.201	0.227	0.19
2A	B11	D-Fucose		0.3	0.313	0.3	0.301	0.298	0.369	0.282	0.294	0.258	0.281	0.262	0.304	0.281	0.286	0.329	0.307	0.305	0.287	0.281	0.253	0.266	0.247	0.286	0.26	0.327	0.286	0.289	0.279	0.303	0.255	0.27	0.268	0.298	0.251	0.273	0.256	0.295	0.311	0.29	0.291	0.284	0.289	0.268	0.279	0.294	0.257
2A	C11	b-Methyl-DXyloside		0.386	0.394	0.423	0.362	0.42	0.462	0.391	0.439	0.373	0.409	0.355	0.406	0.392	0.366	0.469	0.451	0.395	0.429	0.374	0.356	0.375	0.339	0.396	0.339	0.477	0.376	0.419	0.381	0.444	0.357	0.37	0.347	0.388	0.372	0.358	0.334	0.367	0.423	0.401	0.399	0.398	0.397	0.356	0.37	0.41	0.371
2A	D11	d-Amino Valeric Acid		0.34	0.302	0.327	0.313	0.328	0.386	0.317	0.331	0.289	0.293	0.276	0.315	0.301	0.293	0.343	0.327	0.299	0.307	0.28	0.265	0.279	0.233	0.306	0.257	0.328	0.282	0.297	0.282	0.303	0.246	0.273	0.263	0.296	0.281	0.27	0.254	0.284	0.296	0.312	0.293	0.298	0.299	0.279	0.292	0.315	0.268
2A	E11	Itaconic Acid		0.361	0.33	0.289	0.306	0.333	0.374	0.336	0.296	0.239	0.293	0.301	0.276	0.284	0.224	0.333	0.276	0.331	0.213	0.261	0.206	0.232	0.227	0.265	0.195	0.313	0.235	0.259	0.248	0.252	0.205	0.236	0.228	0.24	0.236	0.239	0.211	0.265	0.263	0.265	0.241	0.301	0.27	0.305	0.256	0.308	0.224
2A	F11	D-Tartaric Acid		0.363	0.249	0.264	0.242	0.272	0.271	0.259	0.255	0.235	0.221	0.254	0.243	0.225	0.21	0.259	0.235	0.23	0.215	0.22	0.202	0.218	0.188	0.253	0.199	0.298	0.232	0.24	0.222	0.241	0.209	0.246	0.213	0.236	0.209	0.236	0.218	0.226	0.214	0.264	0.23	0.241	0.246	0.229	0.253	0.247	0.216
2A	G11	L-Lysine		0.353	0.251	0.236	0.228	0.255	0.234	0.265	0.23	0.235	0.214	0.232	0.238	0.229	0.215	0.249	0.227	0.237	0.22	0.217	0.206	0.226	0.199	0.228	0.209	0.277	0.229	0.251	0.238	0.247	0.212	0.242	0.24	0.257	0.227	0.256	0.222	0.229	0.253	0.244	0.232	0.234	0.247	0.26	0.254	0.24	0.215
2A	H11	2,3-Butanone		0.287	0.218	0.21	0.208	0.222	0.231	0.209	0.216	0.211	0.193	0.222	0.231	0.217	0.201	0.246	0.23	0.233	0.199	0.226	0.197	0.226	0.196	0.223	0.205	0.256	0.195	0.227	0.191	0.236	0.193	0.223	0.195	0.226	0.196	0.22	0.201	0.213	0.2	0.226	0.221	0.215	0.214	0.206	0.21	0.219	0.199
2A	A12	Pectin		0.268	0.273	0.243	0.248	0.242	0.251	0.237	0.255	0.239	0.245	0.241	0.251	0.28	0.26	0.265	0.244	0.268	0.251	0.265	0.234	0.275	0.247	0.273	0.248	0.276	0.263	0.253	0.247	0.259	0.243	0.264	0.255	0.258	0.237	0.262	0.24	0.257	0.258	0.246	0.258	0.247	0.255	0.244	0.236	0.252	0.221
2A	B12	3-0-b-D-Galactopyranosyl-DArabinose		0.234	0.158	0.142	0.145	0.161	0.138	0.167	0.135	0.17	0.141	0.16	0.143	0.211	0.157	0.206	0.144	0.192	0.146	0.188	0.144	0.21	0.153	0.212	0.154	0.242	0.188	0.203	0.167	0.183	0.174	0.213	0.202	0.174	0.168	0.215	0.189	0.204	0.188	0.191	0.214	0.173	0.178	0.199	0.174	0.226	0.17
2A	C12	Palatinose		0.763	0.753	0.865	0.793	0.883	1.059	0.9	1.114	0.868	0.977	0.857	0.931	0.821	0.733	1.054	0.94	0.887	0.716	0.728	0.722	0.687	0.709	0.693	0.683	0.809	0.721	0.771	0.73	0.767	0.74	0.67	0.724	0.808	0.796	0.841	0.683	0.704	0.766	0.843	0.883	0.859	0.937	0.864	0.816	0.783	0.815
2A	D12	Butyric Acid		0.493	0.501	0.513	0.467	0.534	0.708	0.521	0.648	0.489	0.545	0.452	0.473	0.45	0.528	0.596	0.54	0.47	0.514	0.444	0.444	0.364	0.411	0.369	0.429	0.416	0.399	0.417	0.419	0.422	0.392	0.373	0.373	0.478	0.379	0.408	0.362	0.383	0.413	0.521	0.468	0.499	0.505	0.457	0.459	0.499	0.449
2A	E12	5-Keto-DGluconic Acid		0.527	0.43	0.432	0.464	0.405	0.445	0.396	0.457	0.371	0.4	0.376	0.397	0.423	0.379	0.438	0.388	0.415	0.357	0.416	0.327	0.403	0.324	0.409	0.321	0.487	0.353	0.421	0.354	0.406	0.343	0.441	0.342	0.388	0.335	0.449	0.341	0.414	0.356	0.446	0.368	0.38	0.4	0.375	0.405	0.456	0.34
2A	F12	L-Tartaric Acid		0.425	0.282	0.293	0.28	0.296	0.335	0.28	0.305	0.263	0.265	0.265	0.276	0.255	0.277	0.295	0.269	0.263	0.267	0.251	0.224	0.244	0.221	0.25	0.217	0.311	0.25	0.269	0.241	0.262	0.231	0.273	0.231	0.269	0.23	0.266	0.237	0.257	0.245	0.303	0.269	0.278	0.277	0.259	0.284	0.3	0.247
2A	G12	L-Methionine		0.311	0.241	0.219	0.236	0.241	0.231	0.233	0.232	0.221	0.241	0.221	0.233	0.229	0.202	0.264	0.225	0.249	0.211	0.22	0.199	0.226	0.203	0.23	0.193	0.284	0.207	0.25	0.211	0.239	0.198	0.248	0.211	0.233	0.208	0.248	0.21	0.24	0.205	0.244	0.231	0.231	0.238	0.226	0.238	0.245	0.202
2A	H12	3-Hydroxy 2- Butanone		0.396	0.327	0.308	0.311	0.332	0.382	0.306	0.352	0.328	0.311	0.313	0.318	0.286	0.264	0.341	0.319	0.299	0.266	0.291	0.26	0.288	0.256	0.282	0.259	0.349	0.283	0.32	0.284	0.327	0.278	0.314	0.234	0.317	0.288	0.31	0.286	0.301	0.276	0.34	0.313	0.304	0.316	0.309	0.307	0.344	0.295
[truncated: 4 more columns]
